# Supplementary material for: 4-(All­yloxy)benzohydrazide
Source: IUCrdata. 2023 Jan 6;8(Pt 1):x221195. doi: 10.1107/S2414314622011956 (PMC9912313; doi:10.1107/S2414314622011956)
Supplement: Supplementary file 1 [file x-08-x221195-sup1.cif]

##############################################################################
#                                                                            #
# This CIF contains the data for a data article accepted for                 #
# publication in IUCrData. It conforms to the requirements of                #
# Notes for Authors for IUCrData, and has been                               #
# peer reviewed under the auspices of IUCrData.                              #
#                                                                            #
# Full details of the Crystallographic Information File format               #
# are given in the paper "The Crystallographic Information File (CIF):       #
# a New Standard Archive File for Crystallography" by S. R. Hall, F. H.      #
# Allen and I. D. Brown [Acta Cryst. (1991), A47, 655-685].                  #
#                                                                            #
# The current version of the core CIF dictionary is obtainable from          #
# ftp://ftp.iucr.org/pub/cif_core.dic.                                       #
#                                                                            #
# Software is freely available for graphical display of the structure(s)     #
# in this CIF. For information consult the CIF software page                 #
# http://www.iucr.org/resources/cif/software.                                #
#                                                                            #
# This file may be used for bona fide research purposes within the           #
# scientific community so long as proper attribution is given to the data    # 
# article from which it was obtained.                                        #
#                                                                            #
##############################################################################
data_I
_database_code_depnum_ccdc_archive 'CCDC 2210836'
_audit_creation_method     'SHELXL-2019/2'
_chemical_name_systematic
;
4-(Prop-2-en-1-yloxy)benzohydrazide
;
_chemical_name_common
;
4-(Allyloxy)benzohydrazide
;
_chemical_formula_moiety     'C10 H12 N2 O2'
_chemical_formula_sum     'C10 H12 N2 O2'
_chemical_formula_iupac     'C10 H12 N2 O2'
_chemical_formula_weight     192.22
_chemical_melting_point     ?
_chemical_absolute_configuration     unk
_space_group_crystal_system     monoclinic
_space_group_name_H-M_alt     'P 21'
_space_group_name_Hall     'P 2yb'
loop_
    _space_group_symop_operation_xyz
    'x, y, z'
    '-x, y+1/2, -z'
_cell_length_a     5.967(4)
_cell_length_b     4.092(3)
_cell_length_c     20.358(14)
_cell_angle_alpha     90
_cell_angle_beta     93.080(18)
_cell_angle_gamma     90
_cell_volume     496.3(6)
_cell_formula_units_Z     2
_cell_measurement_reflns_used     702
_cell_measurement_theta_min     3.87
_cell_measurement_theta_max     27.43
_cell_measurement_temperature     263(2)
_exptl_crystal_description     plate
_exptl_crystal_colour     colorless
_exptl_crystal_size_max     0.470
_exptl_crystal_size_mid     0.210
_exptl_crystal_size_min     0.060
_exptl_crystal_density_diffrn     1.286
_exptl_crystal_density_meas     ?
_exptl_crystal_density_method     ?
_exptl_crystal_F_000     204
_exptl_absorpt_coefficient_mu     0.091
_exptl_absorpt_correction_type     multi-scan
_exptl_absorpt_process_details
;
(ABSCOR; Rigaku, 1995)
;
_exptl_absorpt_correction_T_min     0.299
_exptl_absorpt_correction_T_max     0.995
_diffrn_ambient_temperature     263(2)
_diffrn_source     ?
_diffrn_radiation_type     MoK\a
_diffrn_radiation_wavelength     0.71075
_diffrn_measurement_device_type     'Rigaku R-AXIS RAPID CCD'
_diffrn_measurement_method     \w
_diffrn_detector_area_resol_mean     10.000
_diffrn_reflns_number     4612
_diffrn_reflns_av_R_equivalents     0.0726
_diffrn_reflns_av_unetI/netI     0.0997
_diffrn_reflns_theta_min     3.006
_diffrn_reflns_theta_max     27.447
_diffrn_reflns_theta_full     25.242
_diffrn_measured_fraction_theta_max     0.993
_diffrn_measured_fraction_theta_full     0.995
_diffrn_reflns_limit_h_min     -7
_diffrn_reflns_limit_h_max     7
_diffrn_reflns_limit_k_min     -5
_diffrn_reflns_limit_k_max     4
_diffrn_reflns_limit_l_min     -26
_diffrn_reflns_limit_l_max     26
_refine_special_details
;
 Refined as a 2-component perfect inversion twin
;
_reflns_number_total     2075
_reflns_number_gt     1596
_reflns_threshold_expression     'I > 2\s(I)'
_refine_ls_structure_factor_coef     Fsqd
_refine_ls_matrix_type     full
_refine_ls_R_factor_all     0.0924
_refine_ls_R_factor_gt     0.0807
_refine_ls_wR_factor_gt     0.2188
_refine_ls_wR_factor_ref     0.2276
_refine_ls_goodness_of_fit_ref     1.046
_refine_ls_restrained_S_all     1.046
_refine_ls_number_reflns     2075
_refine_ls_number_parameters     139
_refine_ls_number_restraints     1
_refine_ls_hydrogen_treatment     mixed
_refine_ls_weighting_scheme     calc
_refine_ls_weighting_details
              'w=1/[\s^2^(Fo^2^)+(0.1107P)^2^+0.1955P] where P=(Fo^2^+2Fc^2^)/3'
_atom_sites_solution_hydrogens     mixed
_atom_sites_solution_primary     dual
_atom_sites_solution_secondary     ?
_refine_ls_shift/su_max     0.043
_refine_ls_shift/su_mean     0.008
_refine_diff_density_max     0.301
_refine_diff_density_min     -0.296
_refine_ls_extinction_method     none
_refine_ls_extinction_coef     .
_refine_ls_abs_structure_details
;
 Refined as an inversion twin
;
_refine_ls_abs_structure_Flack     0.5
loop_
    _atom_type_symbol
    _atom_type_description
    _atom_type_scat_dispersion_real
    _atom_type_scat_dispersion_imag
    _atom_type_scat_source
    'C' 'C' 0.0033 0.0016
                         'International Tables Vol C Tables 4.2.6.8 and 6.1.1.4'
    'H' 'H' 0.0000 0.0000
                         'International Tables Vol C Tables 4.2.6.8 and 6.1.1.4'
    'N' 'N' 0.0061 0.0033
                         'International Tables Vol C Tables 4.2.6.8 and 6.1.1.4'
    'O' 'O' 0.0106 0.0060
                         'International Tables Vol C Tables 4.2.6.8 and 6.1.1.4'
_computing_data_collection
;
RAPID-AUTO (Rigaku, 2010)
;
_computing_cell_refinement
;
RAPID-AUTO (Rigaku, 2010)
;
_computing_data_reduction
;
RAPID-AUTO (Rigaku, 2010)
;
_computing_structure_solution
;
<i>SHELXT2014/5</i> (Sheldrick, 2015a)
;
_computing_structure_refinement
;
<i>SHELXL2019/2</i> (Sheldrick, 2015b)
;
_computing_molecular_graphics
;
DIAMOND (Brandenburg & Putz, 1999)
;
_computing_publication_material     ?
loop_
    _atom_site_type_symbol
    _atom_site_label
    _atom_site_fract_x
    _atom_site_fract_y
    _atom_site_fract_z
    _atom_site_U_iso_or_equiv
    _atom_site_adp_type
    _atom_site_calc_flag
    _atom_site_occupancy
    _atom_site_disorder_assembly
    _atom_site_disorder_group
    O O1 1.0223(5) 0.0117(11) 0.59637(15) 0.0501(10) Uani d 1 . .
    O O2 0.6099(6) 0.6905(12) 0.84332(16) 0.0576(11) Uani d 1 . .
    N N1 0.7352(6) 0.0258(13) 0.48583(18) 0.0420(10) Uani d 1 . .
    H H1A 0.810(10) 0.20(2) 0.459(3) 0.070(18) Uiso d 1 . .
    H H1B 0.828(9) -0.162(18) 0.495(3) 0.053(15) Uiso d 1 . .
    N N2 0.6987(6) 0.1941(12) 0.54599(17) 0.0422(10) Uani d 1 . .
    H H2 0.568(9) 0.310(17) 0.551(2) 0.053(15) Uiso d 1 . .
    C C1 0.8432(7) 0.1605(13) 0.5991(2) 0.0381(10) Uani d 1 . .
    C C2 0.7721(7) 0.3101(12) 0.6615(2) 0.0368(10) Uani d 1 . .
    C C3 0.9130(7) 0.2748(14) 0.7179(2) 0.0466(13) Uani d 1 . .
    H H3 1.048347 0.163742 0.715485 0.056 Uiso calc 1 . .
    C C4 0.8538(8) 0.4031(15) 0.7774(2) 0.0512(14) Uani d 1 . .
    H H4 0.948590 0.375286 0.814732 0.061 Uiso calc 1 . .
    C C5 0.6535(8) 0.5734(13) 0.7817(2) 0.0450(12) Uani d 1 . .
    C C6 0.5104(9) 0.6088(14) 0.7266(2) 0.0499(14) Uani d 1 . .
    H H6 0.374650 0.718525 0.729247 0.060 Uiso calc 1 . .
    C C7 0.5717(8) 0.4782(15) 0.6669(2) 0.0476(13) Uani d 1 . .
    H H7 0.475950 0.504343 0.629677 0.057 Uiso calc 1 . .
    C C8 0.4030(9) 0.8680(17) 0.8490(2) 0.0558(14) Uani d 1 . .
    H H8A 0.275903 0.726145 0.838444 0.067 Uiso calc 1 . .
    H H8B 0.396374 1.050785 0.818586 0.067 Uiso calc 1 . .
    C C9 0.3954(12) 0.9884(19) 0.9178(3) 0.0743(19) Uani d 1 . .
    H H9 0.525899 1.076453 0.937629 0.089 Uiso calc 1 . .
    C C10 0.2180(15) 0.978(3) 0.9519(3) 0.105(3) Uani d 1 . .
    H H10A 0.084985 0.891368 0.933402 0.126 Uiso calc 1 . .
    H H10B 0.223805 1.057220 0.994739 0.126 Uiso calc 1 . .
loop_
    _atom_site_aniso_label
    _atom_site_aniso_U_11
    _atom_site_aniso_U_22
    _atom_site_aniso_U_33
    _atom_site_aniso_U_12
    _atom_site_aniso_U_13
    _atom_site_aniso_U_23
    O1 0.0359(16) 0.058(2) 0.0565(18) 0.0103(18) 0.0023(12) -0.0034(17)
    O2 0.064(2) 0.064(3) 0.0447(18) -0.003(2) 0.0052(14) -0.0052(17)
    N1 0.033(2) 0.045(3) 0.048(2) 0.0006(19) 0.0049(14) -0.0047(19)
    N2 0.0352(19) 0.048(3) 0.0436(19) 0.007(2) 0.0032(14) -0.0050(17)
    C1 0.034(2) 0.035(2) 0.046(2) -0.004(2) 0.0044(16) 0.0039(19)
    C2 0.032(2) 0.031(3) 0.048(2) -0.0047(19) 0.0051(15) 0.0019(18)
    C3 0.041(2) 0.047(3) 0.052(3) 0.001(2) -0.0016(18) 0.002(2)
    C4 0.046(3) 0.061(4) 0.046(2) -0.005(3) -0.0056(19) 0.000(2)
    C5 0.050(3) 0.039(3) 0.046(2) -0.010(2) 0.0081(18) 0.000(2)
    C6 0.047(3) 0.055(4) 0.048(2) 0.008(3) 0.006(2) 0.001(2)
    C7 0.044(3) 0.055(4) 0.044(2) 0.009(3) -0.0007(17) 0.003(2)
    C8 0.061(3) 0.050(3) 0.058(3) -0.004(3) 0.014(2) -0.007(2)
    C9 0.094(4) 0.066(5) 0.065(3) -0.006(4) 0.020(3) -0.009(3)
    C10 0.131(6) 0.117(8) 0.072(4) 0.017(7) 0.046(4) -0.006(5)
_geom_special_details
;
 All esds (except the esd in the dihedral angle between two l.s. planes)
 are estimated using the full covariance matrix.  The cell esds are taken
 into account individually in the estimation of esds in distances, angles
 and torsion angles; correlations between esds in cell parameters are only
 used when they are defined by crystal symmetry.  An approximate (isotropic)
 treatment of cell esds is used for estimating esds involving l.s. planes.
;
loop_
    _geom_bond_atom_site_label_1
    _geom_bond_atom_site_label_2
    _geom_bond_site_symmetry_2
    _geom_bond_distance
    _geom_bond_publ_flag
    O1 C1 . 1.234(6) ?
    O2 C5 . 1.380(6) ?
    O2 C8 . 1.442(7) ?
    N1 N2 . 1.432(5) ?
    N1 H1A . 1.02(7) ?
    N1 H1B . 0.96(7) ?
    N2 C1 . 1.352(6) ?
    N2 H2 . 0.92(6) ?
    C1 C2 . 1.493(6) ?
    C2 C3 . 1.393(6) ?
    C2 C7 . 1.389(6) ?
    C3 C4 . 1.383(7) ?
    C3 H3 . 0.9300 ?
    C4 C5 . 1.390(7) ?
    C4 H4 . 0.9300 ?
    C5 C6 . 1.381(7) ?
    C6 C7 . 1.395(7) ?
    C6 H6 . 0.9300 ?
    C7 H7 . 0.9300 ?
    C8 C9 . 1.488(8) ?
    C8 H8A . 0.9700 ?
    C8 H8B . 0.9700 ?
    C9 C10 . 1.297(9) ?
    C9 H9 . 0.9300 ?
    C10 H10A . 0.9300 ?
    C10 H10B . 0.9300 ?
loop_
    _geom_angle_atom_site_label_1
    _geom_angle_atom_site_label_2
    _geom_angle_atom_site_label_3
    _geom_angle_site_symmetry_1
    _geom_angle_site_symmetry_3
    _geom_angle
    _geom_angle_publ_flag
    C5 O2 C8 . . 116.8(4) ?
    N2 N1 H1A . . 102(4) ?
    N2 N1 H1B . . 109(3) ?
    H1A N1 H1B . . 114(5) ?
    C1 N2 N1 . . 121.0(4) ?
    C1 N2 H2 . . 118(3) ?
    N1 N2 H2 . . 121(3) ?
    O1 C1 N2 . . 122.1(4) ?
    O1 C1 C2 . . 121.8(4) ?
    N2 C1 C2 . . 116.1(4) ?
    C3 C2 C7 . . 118.1(4) ?
    C3 C2 C1 . . 118.2(4) ?
    C7 C2 C1 . . 123.7(4) ?
    C4 C3 C2 . . 120.7(5) ?
    C4 C3 H3 . . 119.7 ?
    C2 C3 H3 . . 119.7 ?
    C3 C4 C5 . . 120.4(4) ?
    C3 C4 H4 . . 119.8 ?
    C5 C4 H4 . . 119.8 ?
    C6 C5 O2 . . 124.3(5) ?
    C6 C5 C4 . . 119.8(4) ?
    O2 C5 C4 . . 115.8(4) ?
    C5 C6 C7 . . 119.2(5) ?
    C5 C6 H6 . . 120.4 ?
    C7 C6 H6 . . 120.4 ?
    C2 C7 C6 . . 121.7(4) ?
    C2 C7 H7 . . 119.1 ?
    C6 C7 H7 . . 119.1 ?
    O2 C8 C9 . . 108.1(5) ?
    O2 C8 H8A . . 110.1 ?
    C9 C8 H8A . . 110.1 ?
    O2 C8 H8B . . 110.1 ?
    C9 C8 H8B . . 110.1 ?
    H8A C8 H8B . . 108.4 ?
    C10 C9 C8 . . 124.0(8) ?
    C10 C9 H9 . . 118.0 ?
    C8 C9 H9 . . 118.0 ?
    C9 C10 H10A . . 120.0 ?
    C9 C10 H10B . . 120.0 ?
    H10A C10 H10B . . 120.0 ?
loop_
    _geom_torsion_atom_site_label_1
    _geom_torsion_atom_site_label_2
    _geom_torsion_atom_site_label_3
    _geom_torsion_atom_site_label_4
    _geom_torsion_site_symmetry_1
    _geom_torsion_site_symmetry_2
    _geom_torsion_site_symmetry_3
    _geom_torsion_site_symmetry_4
    _geom_torsion
    _geom_torsion_publ_flag
    N1 N2 C1 O1 . . . . 7.3(8) ?
    N1 N2 C1 C2 . . . . -171.9(4) ?
    O1 C1 C2 C3 . . . . -0.8(7) ?
    N2 C1 C2 C3 . . . . 178.5(5) ?
    O1 C1 C2 C7 . . . . -179.7(5) ?
    N2 C1 C2 C7 . . . . -0.5(7) ?
    C7 C2 C3 C4 . . . . 0.2(7) ?
    C1 C2 C3 C4 . . . . -178.8(5) ?
    C2 C3 C4 C5 . . . . -0.8(8) ?
    C8 O2 C5 C6 . . . . -1.7(8) ?
    C8 O2 C5 C4 . . . . 180.0(5) ?
    C3 C4 C5 C6 . . . . 1.4(8) ?
    C3 C4 C5 O2 . . . . 179.8(5) ?
    O2 C5 C6 C7 . . . . -179.6(5) ?
    C4 C5 C6 C7 . . . . -1.3(8) ?
    C3 C2 C7 C6 . . . . -0.1(8) ?
    C1 C2 C7 C6 . . . . 178.8(5) ?
    C5 C6 C7 C2 . . . . 0.7(8) ?
    C5 O2 C8 C9 . . . . -176.7(5) ?
    O2 C8 C9 C10 . . . . -137.3(8) ?
loop_
    _geom_hbond_atom_site_label_D
    _geom_hbond_atom_site_label_H
    _geom_hbond_atom_site_label_A
    _geom_hbond_site_symmetry_A
    _geom_hbond_distance_DH
    _geom_hbond_distance_HA
    _geom_hbond_distance_DA
    _geom_hbond_angle_DHA
    _geom_hbond_publ_flag
    N1 H1A O1 2_756 1.02(7) 2.00(7) 3.018(6) 174(6) yes
    N1 H1B O1 2_746 0.96(7) 2.50(6) 3.095(6) 120(4) yes
    N2 H2 N1 2_656 0.92(6) 2.11(6) 2.964(6) 153(4) yes
_shelx_space_group_comment
;
The symmetry employed for this shelxl refinement is uniquely defined
by the following loop, which should always be used as a source of
symmetry information in preference to the above space-group names.
They are only intended as comments.
;
_shelx_estimated_absorpt_T_min     0.958
_shelx_estimated_absorpt_T_max     0.995
_shelx_hkl_file
;
   0   0   3  303.46   13.72
   0   0  -3  278.08   12.60
   0   0   4    6.92    0.75
   0   0  -4    6.69    0.68
   0   0   5   -0.85    0.59
   0   0  -5   -0.85    0.52
   0   0   6    2.87    0.48
   0   0  -6    2.96    0.44
   0   0   7    3.19    0.84
   0   0  -7    2.74    0.74
   0   0   8   56.38    2.80
   0   0  -8   87.36    4.37
   0   0   9  471.03   29.32
   0   0  -9  381.11   23.80
   0   0  10   74.13    4.93
   0   0 -10   76.92    5.07
   0   0  11  134.91    7.66
   0   0 -11  179.67   10.22
   0   0  12  130.40    7.86
   0   0 -12   91.01    5.23
   0   0  13  108.87    7.60
   0   0 -13   99.21    7.06
   0   0  14   44.91    3.37
   0   0 -14   65.24    5.14
   0   0  15  176.28   13.96
   0   0 -15  172.30   14.18
   0   0  16  996.53  103.21
   0   0 -16  995.84  102.43
   0   0  17   15.14    2.78
   0   0 -17   19.80    2.73
   0   0  18  308.15   29.38
   0   0 -18  302.66   28.89
   0   0  19    8.08    2.89
   0   0 -19    8.33    3.19
   0   0  20    6.36    2.65
   0   0 -20    5.74    1.81
   0   0  21    4.34    2.31
   0   0  21    8.82    3.26
   0   0 -21    7.23    3.06
   0   0  22    4.29    4.52
   0   0  22    9.91    2.61
   0   0 -22   12.42    3.82
   0   0  23    5.60    4.11
   0   0  23    5.40    3.44
   0   0 -23    4.64    2.07
   0   0  24   -0.32    3.11
   0   0  24    1.11    2.45
   0   0 -24    2.91    2.35
   0   0  25    1.17    3.87
   0   0  25    2.93    2.01
   0   0 -25    2.98    1.92
   0   0  26    0.52    1.78
   0   0  26    1.70    2.46
   0   0 -26    0.27    2.27
   0  -1   0   -0.02    0.13
   0  -1   0   -0.08    0.43
   0   1   1  405.70   24.77
   0  -1  -1  569.49   29.81
   0  -1  -1  457.84   28.45
   0   1   2 3237.55  396.59
   0   1   2 3246.55  415.51
   0  -1   2 3414.01  431.95
   0  -1  -2 3112.45  396.59
   0   1   3 4751.93  674.63
   0   1   3 3939.39  575.78
   0   1  -3 4741.79  686.15
   0  -1  -3 4593.43  660.73
   0  -1   3 4512.78  650.70
   0   1   4   74.47    4.11
   0   1   4   61.50    3.93
   0  -1   4   64.56    3.72
   0  -1  -4   62.82    3.52
   0   1   5  569.14   36.15
   0   1   5  528.51   34.30
   0   1  -5  513.99   32.82
   0  -1  -5  429.74   27.36
   0  -1   5  538.44   33.93
   0   1   6  109.37    5.96
   0   1  -6   93.14    4.61
   0  -1  -6  100.50    5.30
   0  -1   6  108.78    5.93
   0   1   7  274.90   15.18
   0   1  -7  264.21   13.93
   0  -1  -7  218.61   11.83
   0  -1   7  243.41   12.91
   0   1   8 1546.73  148.09
   0   1  -8 1366.20  130.55
   0  -1  -8 1534.50  144.54
   0  -1   8 1645.95  156.10
   0   1   9  557.53   40.71
   0   1  -9  558.22   41.31
   0  -1   9  544.30   39.59
   0   1  10   78.95    4.86
   0   1 -10   87.43    5.09
   0  -1  10   97.40    5.95
   0   1  11  133.17    9.40
   0   1 -11  119.09    8.80
   0  -1  11  123.91    8.58
   0   1  12   74.77    6.26
   0   1 -12   70.44    6.07
   0  -1  12   73.87    6.04
   0   1  13    7.80    1.38
   0   1 -13    9.32    2.14
   0  -1 -13    7.96    1.31
   0  -1  13    8.69    2.04
   0   1  14   39.87    3.56
   0   1 -14   50.32    5.17
   0  -1 -14   54.03    5.05
   0  -1  14   38.34    3.43
   0   1  15  130.38   10.53
   0   1  15  144.32   12.64
   0   1 -15  111.13    8.65
   0  -1 -15  138.86   11.06
   0  -1  15  140.71   11.64
   0   1  16   25.42    5.31
   0   1  16   28.83    4.76
   0   1 -16   23.24    2.98
   0  -1 -16   28.60    4.12
   0  -1  16   30.89    4.41
   0   1  17   26.95    6.37
   0   1  17   40.35    5.87
   0   1 -17   39.22    5.67
   0  -1 -17   28.89    3.42
   0  -1  17   33.30    3.86
   0   1  18  251.34   29.43
   0   1  18  202.84   18.40
   0   1 -18  260.62   25.60
   0  -1 -18  266.42   24.36
   0  -1  18  287.83   27.58
   0   1  19  224.37   22.39
   0   1  19  182.38   17.43
   0   1 -19  232.34   24.24
   0  -1 -19  231.60   23.13
   0  -1  19  260.53   26.22
   0   1  20   23.87    6.99
   0   1  20   20.77    3.90
   0   1 -20   27.80    5.84
   0  -1 -20   31.77    5.46
   0  -1  20   21.36    3.36
   0   1  21   -0.31    3.74
   0   1  21    6.40    3.04
   0   1 -21    5.87    3.07
   0  -1 -21    3.41    2.72
   0  -1  21    3.57    2.74
   0   1  22    1.85    1.87
   0   1  22    1.13    2.21
   0   1 -22   -0.64    1.86
   0  -1  22    1.00    1.13
   0  -1 -22   -0.55    0.95
   0  -1  22    0.38    1.05
   0   1  23    1.61    3.17
   0   1  23    2.01    2.21
   0   1 -23    2.50    1.92
   0  -1  23    1.57    3.00
   0  -1 -23    3.79    2.44
   0  -1  23    3.36    2.66
   0   1  24    5.60    2.70
   0   1  24    5.15    4.82
   0   1 -24    6.62    4.27
   0  -1  24    4.22    4.51
   0  -1 -24    7.33    2.37
   0  -1  24    5.19    2.38
   0   1  25    9.40    3.56
   0   1  25   10.01    5.92
   0   1 -25   14.53    5.38
   0  -1  25    7.42    3.69
   0  -1 -25   11.15    5.04
   0  -1  25   11.59    5.22
   0  -2   0  318.31   16.08
   0  -2   0  327.35   23.03
   0  -2   1  153.80    6.86
   0  -2   1  196.32   13.52
   0  -2  -1  180.78   12.59
   0  -2   2  164.33    9.31
   0  -2  -2  178.64   11.20
   0   2   3   92.32    5.45
   0   2   3   90.58    6.00
   0  -2   3  111.14    7.50
   0  -2  -3  121.72    7.95
   0   2   4   34.33    2.61
   0   2   4   46.62    4.37
   0  -2   4   40.09    3.73
   0  -2  -4   43.89    3.97
   0   2   5   51.82    5.16
   0   2   5   42.25    4.24
   0  -2  -5   42.32    4.35
   0   2   6  176.08   11.83
   0   2   6  196.43   14.98
   0  -2   6  195.73   13.90
   0  -2  -6  200.20   13.83
   0   2   7  657.34   52.93
   0  -2   7  610.37   47.34
   0  -2  -7  668.11   52.39
   0   2   8   11.31    1.41
   0   2   8   18.84    3.08
   0   2  -8   17.24    2.91
   0  -2  -8   12.04    1.71
   0  -2   8   15.14    2.58
   0   2   9   62.23    6.10
   0   2   9   83.23    7.28
   0   2  -9   80.55    7.35
   0  -2  -9   87.03    6.85
   0  -2   9   82.31    6.84
   0   2  10  217.81   16.43
   0   2  10  227.62   16.75
   0   2 -10  241.78   18.30
   0  -2 -10  226.41   15.75
   0  -2  10  190.25   12.52
   0   2  11  218.72   14.28
   0   2  11  175.93   12.39
   0   2 -11  203.64   13.38
   0  -2 -11  169.86   11.29
   0  -2  11  199.67   12.62
   0   2  12   34.45    5.27
   0   2  12   45.70    5.02
   0   2 -12   44.47    5.56
   0  -2 -12   47.45    5.14
   0  -2  12   39.92    3.54
   0   2  13   13.65    3.50
   0   2  13   13.13    2.08
   0   2 -13   17.92    3.52
   0  -2 -13   18.63    2.78
   0  -2  13   16.99    2.21
   0   2  14    3.21    2.54
   0   2  14    7.40    2.32
   0   2 -14    4.82    1.58
   0  -2 -14    7.97    2.23
   0  -2  14    6.15    1.48
   0   2  15    6.97    3.18
   0   2  15   11.84    3.31
   0   2 -15    7.86    3.16
   0  -2 -15    8.71    2.54
   0  -2  15    9.54    2.65
   0   2  16    3.97    3.00
   0   2  16    5.75    1.93
   0   2 -16    7.33    2.88
   0  -2 -16    4.77    1.48
   0  -2  16   10.95    2.80
   0   2  17    0.85    1.08
   0   2  17    1.99    1.74
   0   2 -17    0.78    1.61
   0  -2 -17   -0.15    0.82
   0  -2  17    0.56    1.58
   0   2  18    2.27    1.76
   0   2  18    5.39    2.61
   0   2 -18    4.11    1.70
   0  -2 -18    2.48    1.55
   0  -2  18    2.59    2.59
   0   2  19    1.85    3.11
   0   2  19    4.27    2.94
   0   2 -19    3.94    1.89
   0  -2 -19    4.64    2.70
   0  -2  19    3.58    1.83
   0   2  20   10.23    5.20
   0   2  20   16.19    4.94
   0   2 -20   12.30    3.26
   0  -2 -20   15.45    4.61
   0  -2  20   13.84    4.72
   0   2  21   13.55    6.56
   0   2  21   24.18    6.47
   0   2 -21   21.87    4.26
   0  -2 -21   22.63    5.54
   0  -2  21   25.28    6.17
   0   2  22   10.38    4.74
   0   2  22    4.96    4.82
   0   2 -22   10.65    3.09
   0  -2  22    6.72    4.07
   0  -2 -22    9.60    4.19
   0  -2  22    8.86    3.08
   0   2  23   15.54    6.39
   0   2  23   14.74    4.21
   0   2 -23   17.22    4.22
   0  -2  23   11.14    5.84
   0  -2 -23   17.07    5.54
   0  -2  23   18.72    6.59
   0   2  24    3.43    3.68
   0   2  24    1.19    3.65
   0   2 -24    2.71    3.67
   0  -2  24    2.19    2.18
   0  -2 -24    3.61    3.11
   0  -2  24    3.75    2.41
   0  -3   0   25.49    4.25
   0  -3   1   65.96    5.77
   0  -3  -1   77.83    8.35
   0  -3   2   37.52    5.67
   0  -3   2   36.51    4.97
   0  -3  -2   39.78    4.84
   0  -3   3   33.19    5.35
   0  -3   3   19.89    4.14
   0  -3  -3   27.24    4.27
   0  -3   4   71.12    7.83
   0  -3   4   53.95    4.21
   0  -3  -4   40.58    3.86
   0   3   5   39.07    3.51
   0  -3   5   42.60    3.68
   0   3   6   79.91    8.33
   0  -3   6   56.34    6.25
   0  -3  -6   44.64    4.63
   0   3   7   10.95    2.24
   0   3   7   30.65    4.49
   0  -3   7   17.24    3.91
   0  -3  -7   23.22    3.85
   0   3   8   35.46    6.00
   0  -3   8   38.55    5.44
   0  -3  -8   37.12    4.80
   0   3   9   19.71    3.42
   0   3   9   40.05    5.67
   0  -3   9   33.40    5.06
   0  -3  -9   25.05    3.01
   0   3  10   13.57    3.83
   0   3  10   37.70    5.31
   0  -3  10   26.38    5.18
   0  -3 -10   36.99    5.30
   0   3  11   30.02    7.02
   0   3  11   33.11    6.30
   0  -3  11   27.11    5.45
   0  -3 -11   34.11    5.35
   0   3  12    7.76    5.04
   0   3  12   14.97    4.60
   0  -3  12   13.75    3.70
   0  -3 -12   13.34    3.34
   0   3  13    8.25    3.18
   0   3  13   22.49    5.27
   0  -3  13   18.01    4.28
   0  -3 -13   18.97    3.94
   0   3  14    3.98    2.31
   0   3  14    4.84    1.85
   0  -3  14    7.00    2.95
   0  -3 -14    6.62    2.84
   0   3  15    9.01    2.39
   0   3  15   18.32    4.52
   0  -3  15   18.96    4.54
   0  -3 -15   20.33    3.85
   0   3  16    1.51    2.35
   0   3  16    3.07    3.45
   0   3 -16    4.64    2.10
   0  -3 -16    4.81    2.40
   0  -3  16    3.56    3.03
   0   3  17    5.78    3.36
   0   3  17    8.95    4.80
   0   3 -17   10.79    4.62
   0  -3 -17   11.15    3.65
   0  -3  17    8.49    2.54
   0   3  18    0.77    1.84
   0   3  18   -0.39    2.57
   0   3 -18    4.81    2.48
   0  -3 -18    1.59    1.84
   0  -3  18   -0.31    1.24
   0   3  19    2.10    2.87
   0   3  19   -0.75    2.24
   0   3 -19    4.14    3.08
   0  -3  19    1.70    1.76
   0  -3 -19    1.21    1.40
   0  -3  19    1.66    2.66
   0   3  20    2.18    2.72
   0   3  20   -0.39    2.28
   0   3 -20    1.04    1.92
   0  -3  20    1.52    1.91
   0  -3 -20    1.10    1.33
   0  -3  20    0.75    2.63
   0   3  21    3.11    2.35
   0   3  21    2.02    1.85
   0   3 -21    3.51    2.53
   0  -3  21    2.72    2.55
   0  -3 -21    1.91    3.20
   0  -3  21    2.08    2.11
   0  -4   0   16.91    5.64
   0  -4   1   31.07    6.75
   0  -4   1   23.59    5.69
   0  -4  -1   24.29    5.57
   0  -4   2   40.65    8.13
   0  -4   2   46.99    7.64
   0  -4  -2   50.29    8.75
   0  -4   3   30.19    7.89
   0  -4   3   38.19    6.54
   0  -4  -3   32.80    6.38
   0  -4   4   26.26    7.10
   0  -4  -4   26.31    6.07
   0  -4   5   29.64    7.27
   0  -4   5   28.65    5.99
   0  -4  -5   28.51    5.86
   0  -4   6    5.70    5.80
   0  -4   6    8.96    4.25
   0  -4  -6   21.70    4.73
   0   4   7   12.03    3.24
   0  -4   7   21.46    4.14
   0  -4   7   19.35    4.99
   0  -4  -7   16.14    3.17
   0   4   8    3.69    2.11
   0  -4   8    7.83    5.02
   0  -4   8   14.50    3.72
   0  -4  -8    8.73    2.33
   0   4   9    6.80    4.07
   0  -4   9    4.14    3.40
   0  -4  -9    5.72    2.98
   0   4  10    5.04    2.48
   0   4  10    8.45    3.08
   0  -4  10    8.24    4.24
   0  -4 -10   14.65    3.84
   0   4  11    1.42    1.91
   0   4  11    6.13    3.88
   0  -4  11    3.37    2.03
   0  -4 -11    8.66    3.29
   0   4  12    2.71    2.37
   0   4  12    9.17    3.18
   0  -4  12    8.82    2.71
   0  -4 -12   13.06    4.09
   0   4  13   11.22    3.77
   0   4  13   25.71    6.83
   0  -4  13   17.40    5.94
   0  -4 -13   23.49    5.24
   0   4  14    5.80    3.32
   0   4  14   11.73    5.42
   0  -4  14   11.53    4.74
   0  -4 -14   12.17    4.22
   0   4  15    0.25    1.66
   0   4  15    0.56    2.66
   0  -4  15    1.57    2.24
   0  -4 -15    0.22    2.07
   0   4  16    1.03    1.21
   0  -4  16   -0.21    1.69
   0  -4 -16   -0.76    1.03
   0   4  17    1.70    3.01
   0  -4  17    0.68    1.88
   0  -4 -17    1.85    1.48
   0  -5   0   -1.45    3.43
   0  -5   0    3.41    2.81
   0  -5   1    2.09    3.30
   0  -5   1    3.04    3.34
   0  -5  -1    4.46    3.56
   0  -5  -1    2.12    2.08
   0  -5   2    1.68    3.40
   0  -5   2    4.07    3.30
   0  -5  -2    2.37    2.09
   0  -5   3    5.07    3.12
   0  -5   3    4.33    2.31
   0  -5  -3    3.86    2.54
   0  -5   4   20.04    8.19
   0  -5  -4   15.72    6.15
   0  -5   5   25.61    9.76
   0  -5   5   30.42    8.43
   0  -5  -5   36.99    9.27
   0  -5   6   11.65    7.81
   0  -5   6   16.77    7.00
   0  -5  -6   27.75    7.16
   0  -5   7   10.62    4.44
   0  -5   7   10.23    3.58
   0  -5  -7   16.21    5.64
   0  -5   8    4.79    6.24
   0  -5   8    9.19    5.09
   0  -5  -8    8.74    4.47
   1   0 -26   47.60   10.19
  -1   0  26   38.25   11.08
  -1   0  26   39.78    9.88
   1   0 -25    5.44    3.44
  -1   0  25    1.74    3.86
  -1   0  25    3.39    3.47
   1   0 -24    1.35    1.45
  -1   0  24    0.21    1.68
  -1   0  24    1.42    1.45
   1   0 -23    1.05    1.73
  -1   0  23   -0.65    2.07
  -1   0  23    0.19    1.78
   1   0 -22    9.31    3.61
  -1   0  22   10.12    4.68
  -1   0  22    9.16    3.44
   1   0 -21    9.78    2.18
  -1   0  21   10.99    4.54
  -1   0  21   10.76    3.32
   1   0 -20   42.44    6.44
  -1   0  20   37.05    5.71
  -1   0  20   44.43    6.72
   1   0 -19   13.83    3.44
  -1   0  19   12.35    4.52
  -1   0  19   11.76    2.28
   1   0 -18   34.30    3.54
  -1   0  18   33.93    6.65
  -1   0  18   39.05    5.02
   1   0 -17   33.43    4.24
  -1   0  17   20.14    5.76
  -1   0  17   23.51    2.66
   1   0 -16  165.59   13.72
  -1   0  16  163.90   16.95
  -1   0  16  160.34   13.04
   1   0 -15   22.93    3.32
  -1   0  15   22.82    4.58
  -1   0  15   20.93    3.05
   1   0 -14    0.34    0.58
  -1   0  14    0.26    1.33
  -1   0  14    1.07    0.88
   1   0 -13  178.50   10.92
  -1   0  13  228.01   17.66
  -1   0  13  188.75   12.76
   1   0 -12   22.97    2.53
  -1   0  12   22.96    3.77
  -1   0  12   22.48    2.35
   1   0 -11  459.45   30.61
  -1   0  11  404.80   32.96
  -1   0  11  345.92   23.42
   1   0 -10 2906.28  371.12
  -1   0  10 2770.42  371.31
  -1   0  10 3044.67  389.14
   1   0  -9   89.60    5.38
  -1   0   9   91.72    5.77
   1   0  -8   71.54    3.80
  -1   0   8   59.62    4.94
  -1   0   8   66.13    3.57
   1   0  -7    0.86    0.30
  -1   0   7    1.05    0.82
  -1   0   7    0.68    0.48
   1   0  -6 1178.30   99.96
   1   0  -6 1071.77   86.00
  -1   0   6 1222.04  100.30
  -1   0   6 1037.85   82.98
   1   0  -5  299.35   15.28
  -1   0   5  320.55   18.08
  -1   0   5  293.75   15.02
   1   0  -4  490.03   29.94
   1   0  -4  440.58   24.66
  -1   0   4  507.12   31.14
  -1   0   4  417.39   23.30
   1   0  -3    1.42    0.72
   1   0  -3    2.67    0.34
  -1   0   3    3.36    0.71
  -1   0   3    2.55    0.32
   1   0  -2  518.28   30.73
   1   0  -2  453.06   24.32
  -1   0   2  491.28   26.08
   1   0  -1  212.59    9.71
  -1   0   1  215.79   10.45
  -1   0   0  835.18   51.81
   1   0   1 8007.61 1391.34
  -1   0  -1 7377.99 1279.44
   1   0   2 3187.29  376.92
  -1   0  -2 3216.80  380.51
   1   0   3 2269.73  242.64
  -1   0  -3 2617.37  277.19
   1   0   4  691.64   44.86
  -1   0  -4  682.94   44.27
   1   0   5 1852.36  168.62
  -1   0  -5 1384.59  127.86
   1   0   6  907.35   69.35
  -1   0  -6  952.83   72.44
   1   0   7    0.71    0.36
  -1   0  -7   -0.48    0.52
   1   0   8  252.27   14.55
  -1   0  -8  325.37   18.64
   1   0   9   11.86    1.20
  -1   0  -9   12.03    1.12
   1   0  10   70.26    4.23
  -1   0 -10   96.67    5.86
   1   0  11   32.00    2.34
  -1   0 -11   32.29    2.25
   1   0  12   96.22    7.25
  -1   0 -12   89.00    6.77
   1   0  13    1.71    1.28
  -1   0 -13    2.35    0.84
   1   0  14  157.11   12.14
  -1   0 -14  162.34   12.66
   1   0  15    0.72    0.72
  -1   0 -15    0.37    1.14
   1   0  16   75.04    8.20
  -1   0 -16   71.01    7.98
   1   0  17  993.62  106.72
  -1   0 -17 1019.30  110.43
   1   0  18  104.42   12.03
  -1   0 -18   75.48    7.28
   1   0  19   41.21    5.09
  -1   0 -19   57.64    7.23
   1   0  20    0.41    1.67
  -1   0 -20    0.26    0.98
   1   0  21    1.51    2.58
  -1   0 -21    3.87    2.61
   1   0  22    3.84    2.11
  -1   0 -22    7.50    3.19
   1   0  23   11.89    4.63
  -1   0 -23    9.36    2.88
   1   0  24   10.36    4.97
  -1   0 -24   12.13    5.05
   1   0  25    0.55    1.38
  -1   0 -25    0.27    1.39
  -1   1  25    2.76    3.04
   1   1 -25    3.51    2.98
  -1   1  25    3.77    3.63
  -1  -1  25   -0.09    1.88
   1  -1 -25    0.71    2.64
  -1  -1  25    3.58    2.68
  -1   1  24   15.41    5.28
   1   1 -24   14.35    5.21
  -1   1  24   12.80    6.17
  -1  -1  24    4.46    5.10
   1  -1 -24   10.78    4.69
  -1  -1  24   11.67    4.72
   1   1 -23   12.60    5.23
  -1   1  23   14.69    4.84
   1  -1 -23   13.35    2.95
  -1  -1  23    9.63    5.35
  -1  -1  23   12.98    4.63
   1   1 -22    1.29    2.05
  -1   1  22    0.56    1.22
   1  -1 -22   -0.20    1.75
  -1  -1  22    0.08    1.34
  -1  -1  22    1.25    1.11
  -1   1  21    5.73    2.96
   1   1 -21    3.98    3.14
  -1   1  21    4.60    3.54
  -1  -1  21    3.37    3.31
   1  -1 -21    5.68    2.73
  -1  -1  21    5.29    3.11
  -1   1  20    0.70    1.71
   1   1 -20    0.61    1.84
  -1   1  20    0.15    2.08
  -1  -1  20   -0.41    1.87
   1  -1 -20    1.06    1.41
  -1  -1  20    1.42    1.81
  -1   1  19   91.22    9.68
   1   1 -19   85.52    8.00
  -1   1  19   82.34    9.04
  -1  -1  19   83.60   12.05
   1  -1 -19   84.14    9.08
  -1  -1  19   78.65    7.72
  -1   1  18   74.05    8.13
   1   1 -18   71.48    6.78
  -1   1  18   68.35    7.55
  -1  -1  18   68.70    7.80
   1  -1 -18   75.11    8.63
  -1  -1  18   78.69    9.18
  -1   1  17  161.38   14.44
   1   1 -17  164.21   12.99
  -1   1  17  156.76   14.05
  -1  -1  17  155.27   14.51
   1  -1 -17  180.98   15.31
  -1  -1  17  172.61   15.75
  -1   1  16   53.15    5.36
   1   1 -16   53.08    4.55
  -1   1  16   53.74    5.14
  -1  -1  16   48.05    7.19
   1  -1 -16   42.32    3.64
  -1  -1  16   44.06    4.03
  -1   1  15   20.32    3.04
   1   1 -15   23.52    3.91
  -1   1  15   19.87    2.95
  -1  -1  15   16.63    4.11
   1  -1 -15   23.18    3.14
  -1  -1  15   23.30    3.51
  -1   1  14   68.97    5.81
   1   1 -14   74.11    7.24
  -1   1  14   70.36    5.97
  -1  -1  14   52.62    7.42
   1  -1 -14   73.68    6.04
  -1  -1  14   76.79    6.68
  -1   1  13  136.41    9.33
   1   1 -13  149.75   11.09
  -1   1  13  139.34    9.75
  -1  -1  13   84.32   10.22
   1  -1 -13  135.32    9.39
  -1  -1  13  139.22    9.89
  -1   1  12   22.53    2.61
   1   1 -12   18.65    1.93
  -1   1  12   19.53    3.38
  -1  -1  12   11.12    3.01
   1  -1 -12   22.99    2.50
  -1  -1  12   20.99    2.53
   1   1 -11   36.47    3.64
  -1   1  11   34.85    3.30
   1  -1 -11   39.35    3.23
  -1  -1  11   33.60    3.95
  -1  -1  11   41.13    3.71
  -1   1  10   26.71    2.44
   1   1 -10   22.08    1.84
  -1   1  10   23.21    3.47
  -1  -1  10   22.85    2.93
   1  -1 -10   26.50    2.30
  -1  -1  10   25.79    2.59
  -1   1   9   93.49    5.75
   1   1  -9   89.17    5.84
   1  -1  -9   86.55    4.83
  -1  -1   9   76.90    4.27
  -1   1   8  937.32   71.60
   1   1  -8  953.40   75.55
  -1   1   8  935.11   76.96
  -1  -1   8  601.54   53.15
   1  -1  -8  896.05   67.83
  -1  -1   8  966.40   75.42
   1   1  -7  269.94   16.04
  -1   1   7  213.02   21.38
   1  -1  -7  250.39   16.96
   1  -1  -7  278.43   14.69
  -1  -1   7  242.08   13.32
  -1   1   6    7.98    1.81
  -1   1   6    8.55    1.00
   1   1  -6    8.91    1.44
  -1  -1   6    8.06    1.08
   1  -1  -6    9.67    1.15
   1  -1  -6    8.84    0.90
  -1  -1   6    7.42    0.85
  -1   1   5  112.93    5.24
   1   1  -5  129.18    7.03
   1  -1  -5  114.09    4.89
  -1  -1   5  101.03    5.20
   1  -1  -5  127.35    7.48
  -1  -1   5  112.44    5.35
  -1   1   4  192.22   11.19
  -1   1   4  178.17    8.58
   1  -1  -4  146.02    9.56
   1  -1  -4  168.56    7.76
  -1  -1   4  175.64    9.63
   1   1  -3 1285.52  100.50
  -1   1   3 1199.25   98.24
  -1   1   3 1245.90  107.69
  -1  -1   3 1242.08   98.74
   1  -1  -3 1033.13   83.84
   1  -1  -3  962.49   82.00
  -1  -1   3  962.39   81.95
   1   1  -2 3965.87  588.35
  -1   1   2 3818.76  564.20
  -1   1   2 4319.35  642.49
   1  -1  -2 5329.62  774.24
  -1  -1   2 5179.25  740.36
   1  -1  -2 4356.86  647.50
   1   1  -1 9833.87 1919.93
  -1   1   1 8951.60 1794.27
   1  -1  -1 8119.70 1646.10
   1  -1  -1 9999.00 1975.24
  -1  -1   1 9642.21 1954.04
   1   1   0 2572.42  302.55
   1  -1   0 2563.08  292.62
   1  -1   0 2470.11  274.96
  -1  -1   0 2503.59  292.05
   1   1   1  582.99   39.92
   1  -1   1  512.15   31.31
  -1  -1  -1  533.72   36.27
   1   1   2  265.49   15.41
  -1   1  -2  280.92   14.90
  -1  -1  -2  296.94   17.15
   1  -1   2  293.98   14.94
   1   1   3  133.81    7.46
  -1   1  -3  115.82    5.52
  -1  -1  -3  108.23    5.60
   1  -1   3  127.06    5.67
   1   1   4   50.67    3.54
  -1   1  -4   46.18    2.62
  -1  -1  -4   46.75    3.06
   1  -1   4   46.48    2.45
   1   1   5  361.07   22.78
  -1   1  -5  330.59   19.11
  -1  -1  -5  439.52   26.78
   1  -1   5  380.53   22.19
   1   1   6  232.38   13.89
  -1   1  -6  190.17   10.06
  -1  -1  -6  218.77   12.47
   1  -1   6  224.76   12.12
   1   1   7   37.63    3.20
  -1   1  -7   29.15    1.83
  -1  -1  -7   27.36    1.90
   1  -1   7   34.96    2.44
   1   1   8 1021.63   89.75
  -1   1  -8 1039.55   90.11
  -1  -1  -8 1174.06  101.81
   1  -1   8 1079.25   92.95
   1   1   9  249.35   16.70
  -1   1  -9  255.21   16.71
  -1  -1  -9  239.51   15.77
   1  -1   9  262.81   16.51
   1   1  10  242.80   15.83
  -1   1 -10  286.52   17.12
  -1  -1 -10  249.52   15.88
   1  -1  10  342.07   20.92
   1   1  11   80.02    6.74
  -1   1 -11   74.97    6.13
   1   1  12  100.20    8.42
  -1   1 -12   87.94    7.29
   1  -1  12   84.74    7.01
   1   1  13   11.52    2.07
  -1   1 -13   16.43    2.78
  -1  -1 -13   14.43    2.54
   1  -1  13   15.48    2.62
   1   1  14  234.28   18.23
  -1   1 -14  289.27   22.73
  -1  -1 -14  320.64   24.34
   1  -1  14  232.23   17.15
   1   1  15  295.87   25.69
  -1   1 -15  373.12   32.66
  -1  -1 -15  411.75   35.01
   1  -1  15  410.67   35.41
   1   1  16  130.79   14.08
  -1   1 -16  117.26   12.39
  -1  -1 -16  120.64   12.81
   1  -1  16  127.20   13.32
   1   1  17   65.85    8.45
  -1   1 -17   53.42    5.17
  -1  -1 -17   45.64    4.65
   1  -1  17   54.57    6.93
   1   1  18   15.26    4.21
  -1   1 -18    9.75    2.34
  -1  -1 -18   12.03    3.56
   1  -1  18   12.48    3.37
   1   1  19   11.82    3.06
  -1   1 -19   15.42    4.36
  -1  -1 -19   16.27    4.06
   1  -1  19   14.11    3.97
   1   1  20   17.51    3.84
  -1   1 -20   22.51    5.40
  -1  -1 -20   22.04    4.84
   1  -1  20   20.17    4.99
   1   1  21    0.32    1.41
  -1   1 -21    1.85    1.94
  -1  -1 -21    0.31    1.81
   1  -1  21    0.12    1.76
   1   1  22    9.25    4.17
  -1   1 -22    6.00    3.74
  -1  -1 -22    5.17    2.24
   1  -1  22    6.64    3.47
   1   1  23    0.35    2.55
  -1   1 -23    0.88    1.41
  -1  -1 -23    0.98    1.95
   1  -1  23   -0.15    2.24
   1   1  24    8.26    3.60
   1   1  24   18.17    5.44
  -1   1 -24   14.00    5.24
  -1  -1 -24   11.09    2.83
   1  -1  24   14.51    5.22
   1   1  25   15.08    7.33
   1   1  25   23.83    7.19
  -1   1 -25   23.01    7.22
  -1  -1 -25   22.43    6.53
   1  -1  25   18.19    6.32
  -1   2  24    7.48    4.03
   1   2 -24    4.07    4.55
  -1   2  24    5.37    4.44
  -1  -2  24    4.59    3.56
   1  -2 -24    4.72    3.60
  -1  -2  24    5.84    4.40
  -1   2  23    4.39    3.29
   1   2 -23    4.30    3.71
  -1   2  23    2.28    3.70
  -1  -2  23    1.58    2.94
   1  -2 -23    4.27    2.97
  -1  -2  23    3.49    3.64
  -1   2  22    7.92    3.87
   1   2 -22    7.40    4.31
  -1   2  22    6.32    2.78
  -1  -2  22    4.68    3.40
   1  -2 -22    7.24    3.36
  -1  -2  22    5.09    2.51
  -1   2  21   42.51    8.07
   1   2 -21   41.15    9.04
  -1   2  21   33.04    6.15
  -1  -2  21   30.25    7.51
   1  -2 -21   41.78    7.30
  -1  -2  21   42.36    8.56
  -1   2  20  106.03   13.45
   1   2 -20  104.91   15.17
  -1   2  20   84.77   14.51
  -1  -2  20   71.18    9.42
   1  -2 -20  113.33   12.55
  -1  -2  20  116.32   14.85
  -1   2  19   54.77    8.04
   1   2 -19   56.64    9.19
  -1   2  19   47.91    9.12
  -1  -2  19   37.46    7.48
   1  -2 -19   43.05    4.76
  -1  -2  19   59.34    8.76
  -1   2  18   31.68    5.71
   1   2 -18   29.67    6.27
  -1   2  18   23.89    6.00
  -1  -2  18   13.00    4.78
   1  -2 -18   29.31    5.01
  -1  -2  18   25.83    3.76
  -1   2  17   22.90    4.56
   1   2 -17   16.67    4.97
  -1   2  17   15.47    4.65
  -1  -2  17   11.53    3.84
   1  -2 -17   24.76    4.10
  -1  -2  17   16.07    2.67
  -1   2  16   24.42    3.28
   1   2 -16   28.69    3.69
  -1   2  16   21.44    3.51
  -1  -2  16   17.66    4.31
   1  -2 -16   32.40    4.45
  -1  -2  16   29.69    5.04
  -1   2  15    9.66    2.74
   1   2 -15    8.96    3.11
  -1   2  15    6.86    1.85
  -1  -2  15    7.20    2.32
   1  -2 -15    7.62    2.14
  -1  -2  15    9.41    2.99
  -1   2  14    0.85    1.23
   1   2 -14    1.49    1.68
  -1   2  14    0.35    1.47
  -1  -2  14    0.28    1.15
   1  -2 -14    1.67    1.10
  -1  -2  14    0.64    1.49
  -1   2  13    3.34    1.36
   1   2 -13    1.66    1.21
  -1   2  13    2.94    1.61
  -1  -2  13    0.43    1.25
   1  -2 -13    0.82    1.21
  -1  -2  13    2.88    1.60
  -1   2  12    7.56    2.15
   1   2 -12    7.90    2.70
  -1   2  12    7.13    4.33
  -1  -2  12    6.22    1.71
   1  -2 -12    8.20    1.87
  -1  -2  12    5.80    2.25
  -1   2  11   65.92    5.74
   1   2 -11   60.40    5.14
  -1   2  11   97.19   11.87
  -1  -2  11   54.35    4.97
   1  -2 -11   71.80    5.82
  -1  -2  11   72.22    6.87
  -1   2  10   69.01    5.64
   1   2 -10   79.42    7.53
  -1   2  10   54.67    7.18
  -1  -2  10   60.03    4.65
   1  -2 -10   72.02    5.47
  -1  -2  10   68.85    4.87
  -1   2   9   98.36    8.59
  -1   2   9   98.82    7.55
   1  -2  -9   95.94    6.54
  -1  -2   9   93.29    5.65
  -1  -2   9   88.79    6.15
  -1   2   8  102.28    8.53
  -1   2   8  115.12    7.83
   1  -2  -8  119.60    7.99
  -1  -2   8  105.93    6.50
  -1  -2   8  125.04    9.49
  -1   2   7   -0.55    0.80
  -1   2   7    1.52    0.79
   1  -2  -7   -0.42    0.62
  -1  -2   7   -0.09    0.52
  -1  -2   7    0.80    0.55
  -1   2   6   31.54    3.35
  -1   2   6   35.90    3.25
   1  -2  -6   36.73    3.78
   1  -2  -6   36.82    3.06
  -1  -2   6   37.02    3.84
  -1   2   5  120.88    8.37
  -1   2   5  122.33    9.13
  -1  -2   5   98.58    4.86
   1  -2  -5  131.62    8.13
   1  -2  -5   99.08    7.73
  -1  -2   5  104.54    6.72
  -1   2   4  764.07   59.77
   1  -2  -4  709.13   54.11
  -1  -2   4  541.34   36.99
   1  -2  -4  729.16   55.51
  -1  -2   4  726.30   59.29
  -1   2   3  994.20   91.28
   1  -2  -3 1088.42   99.34
   1  -2  -3 1053.99   93.52
  -1  -2   3 1276.55  123.64
  -1   2   2  515.84   35.58
   1  -2  -2  429.94   30.64
   1  -2  -2  580.63   39.96
  -1  -2   2  482.32   36.85
   1  -2  -1  175.70   11.87
  -1  -2   1  255.31   17.48
   1  -2   0  110.51    6.29
  -1  -2   0  142.14    9.66
   1   2   1   80.45    5.89
   1  -2   1   88.55    4.69
   1  -2   1   95.97    5.77
  -1  -2  -1  116.23    8.69
   1   2   2   52.80    2.78
   1   2   2   78.57    6.38
   1  -2   2   52.98    3.08
   1  -2   2   56.27    3.77
  -1  -2  -2   50.78    4.08
   1   2   3   83.41    7.03
  -1  -2  -3   72.15    6.00
   1   2   4   55.72    5.63
   1  -2   4   55.58    4.28
  -1  -2  -4   70.01    6.02
   1   2   5  385.77   28.08
   1  -2   5  476.17   31.67
  -1  -2  -5  349.51   25.37
   1   2   6  142.03   11.98
  -1   2  -6  120.08    9.03
  -1  -2  -6  124.29    9.98
   1  -2   6  119.19    8.52
   1   2   7  305.50   23.05
  -1   2  -7  316.55   22.48
  -1  -2  -7  306.98   22.03
   1  -2   7  270.21   17.43
   1   2   8  149.27   12.64
  -1   2  -8  124.85    9.99
  -1  -2  -8  140.57   11.31
   1  -2   8  119.46    8.74
   1   2   9    0.81    1.15
  -1   2  -9    1.20    0.93
  -1  -2  -9   -0.04    0.65
   1  -2   9   -0.52    0.83
  -1   2 -10  155.16   12.61
  -1  -2 -10  163.21   12.49
   1  -2  10  173.54   12.72
   1   2  11   53.09    6.67
  -1   2 -11   50.65    5.81
  -1  -2 -11   56.00    5.82
   1  -2  11   56.36    5.87
   1   2  12   71.78    8.34
  -1   2 -12   57.62    6.90
  -1  -2 -12   73.17    7.68
   1  -2  12   66.12    6.80
   1   2  13   75.83    8.33
  -1   2 -13   68.11    5.60
  -1  -2 -13   84.48    7.70
   1  -2  13   65.37    5.12
   1   2  14  115.42   11.75
  -1   2 -14  115.65   11.46
  -1  -2 -14  133.77   12.11
   1  -2  14   93.13    7.78
   1   2  15   11.01    3.51
  -1   2 -15    9.69    3.43
  -1  -2 -15   12.36    3.46
   1  -2  15    9.93    3.20
   1   2  16    0.48    1.87
  -1   2 -16    1.08    1.57
  -1  -2 -16    0.51    1.43
   1  -2  16    0.09    1.45
   1   2  17   12.66    3.08
  -1   2 -17   14.03    2.72
  -1  -2 -17   16.47    3.78
   1  -2  17   11.49    2.52
   1   2  18   11.68    2.98
   1   2  18   14.87    3.40
  -1   2 -18   13.43    2.98
  -1  -2 -18   12.59    2.57
   1  -2  18   16.25    4.24
   1   2  19    4.70    3.68
   1   2  19    9.28    4.24
  -1   2 -19    6.75    2.33
  -1  -2 -19    6.80    2.28
   1  -2  19    7.24    3.31
   1   2  20    1.69    3.52
   1   2  20    9.00    3.76
  -1   2 -20    3.39    2.08
  -1  -2 -20    4.93    3.14
   1  -2  20    3.63    2.06
   1   2  21   -0.15    1.48
   1   2  21    0.39    2.51
  -1   2 -21    0.87    1.35
  -1  -2 -21    0.51    2.08
   1  -2  21    0.99    2.19
   1   2  22    2.29    2.77
   1   2  22    0.93    2.94
  -1   2 -22    0.21    1.58
  -1  -2 -22    1.07    1.43
   1  -2  22    1.18    2.60
   1   2  23    1.51    3.81
   1   2  23    4.31    4.07
  -1   2 -23    3.77    3.61
  -1  -2 -23    2.27    3.34
   1  -2  23    3.09    2.01
  -1   3  21    8.00    5.33
  -1   3  21   11.02    4.74
   1  -3 -21    8.19    2.62
  -1  -3  21    7.39    3.54
  -1  -3  21    6.73    3.14
  -1   3  20    7.19    4.60
  -1   3  20    5.02    4.65
   1  -3 -20    6.64    3.68
  -1  -3  20    7.63    3.93
  -1   3  19    5.51    3.58
  -1   3  19    1.55    3.43
   1  -3 -19    4.33    2.54
  -1  -3  19    3.97    3.47
  -1   3  18   -0.68    1.31
  -1   3  18    1.09    1.94
   1  -3 -18    1.26    1.48
  -1  -3  18    0.75    1.98
  -1   3  17    2.14    2.24
  -1   3  17    2.50    2.06
   1  -3 -17    0.20    1.61
  -1  -3  17    0.32    1.41
  -1   3  16    3.18    2.01
  -1   3  16    0.72    1.37
   1  -3 -16    1.87    1.70
  -1  -3  16    1.35    1.45
  -1   3  15   16.15    4.23
  -1   3  15   10.60    4.59
   1  -3 -15   19.04    4.08
  -1  -3  15   18.36    4.96
  -1   3  14   68.64    9.49
   1  -3 -14   55.44    6.90
  -1  -3  14   59.86    9.12
  -1   3  13   11.58    3.97
  -1  -3  13    8.30    1.97
   1  -3 -13   12.92    3.25
  -1  -3  13   13.28    4.10
  -1   3  12   47.18    7.60
  -1   3  12   61.03    8.26
   1  -3 -12   60.63    6.63
  -1  -3  12   48.40    5.40
  -1  -3  12   65.45    8.66
  -1   3  11   17.77    4.51
  -1   3  11   28.89    4.55
   1  -3 -11   26.50    3.94
  -1  -3  11   19.52    2.19
  -1  -3  11   32.87    5.62
  -1   3  10   32.00    4.05
  -1   3  10   37.35    5.13
   1  -3 -10   38.70    3.71
  -1  -3  10   57.72    6.97
  -1   3   9   26.45    4.61
  -1   3   9   19.56    3.89
   1  -3  -9   26.28    4.23
  -1  -3   9   25.04    4.94
  -1   3   8   57.82    6.67
  -1   3   8   41.53    5.40
   1  -3  -8   45.70    4.94
  -1  -3   8   41.98    4.47
  -1   3   7    9.59    2.17
  -1   3   7   10.49    2.78
   1  -3  -7   17.67    2.83
  -1  -3   7   10.51    2.12
  -1   3   6   86.92    7.30
   1  -3  -6  130.04   10.38
  -1  -3   6  112.22    9.73
  -1  -3   6  122.42   11.29
  -1   3   5   40.85    4.82
   1  -3  -5   49.45    4.97
  -1  -3   5   51.46    5.62
  -1  -3   5   57.12    6.76
  -1   3   4   18.94    2.46
   1  -3  -4   15.92    2.04
   1  -3  -4   21.93    3.04
  -1  -3   4   24.05    3.44
  -1  -3   4   34.00    4.46
   1  -3  -3   27.68    2.74
   1  -3  -3   36.87    4.54
  -1  -3   3   27.21    3.83
  -1  -3   3   44.90    5.37
   1  -3  -2    5.55    1.41
   1  -3  -2    6.33    1.90
  -1  -3   2    8.29    1.95
   1  -3  -1    4.78    0.91
   1  -3  -1    7.22    2.11
  -1  -3   1    7.21    2.51
   1  -3   0   13.65    2.29
   1  -3   0   15.95    2.83
  -1  -3   0   13.14    4.05
   1  -3   1   60.37    4.87
  -1  -3  -1   61.97    7.03
   1  -3   2  188.48   11.98
   1  -3   2  208.93   17.92
   1  -3   2  205.15   15.30
  -1  -3  -2  177.05   14.57
   1  -3   3   49.59    7.56
   1  -3   3   72.61    6.67
  -1  -3  -3   87.76    8.81
   1   3   4   60.18    8.46
  -1  -3  -4   54.85    7.23
   1   3   5   86.69   10.16
   1  -3   5   59.22    4.41
   1  -3   5   59.20    6.76
   1   3   6  188.37   18.68
   1  -3   6  175.74   15.10
  -1  -3  -6  191.64   17.91
   1   3   7   11.13    2.78
   1   3   7   37.77    5.63
   1  -3   7   17.90    4.01
  -1  -3  -7   34.26    5.05
   1   3   8    9.69    3.67
   1  -3   8    8.93    2.61
  -1  -3  -8    8.20    2.84
   1   3   9    7.95    1.99
   1   3   9   13.75    3.81
   1  -3   9   10.99    1.99
  -1  -3  -9   14.12    3.49
   1   3  10    2.41    1.71
   1   3  10    7.29    2.17
   1  -3  10    6.81    2.28
  -1  -3 -10    6.01    1.88
   1   3  11    2.49    1.88
   1   3  11    6.16    3.44
   1  -3  11    6.08    2.38
  -1  -3 -11    6.23    1.79
   1   3  12    4.30    2.00
   1   3  12    4.22    2.23
   1  -3  12    5.70    2.51
  -1  -3 -12    4.71    1.60
   1   3  13    2.15    1.95
   1   3  13    4.80    2.78
  -1   3 -13    4.15    1.73
  -1  -3 -13    3.11    1.53
   1  -3  13    3.91    2.45
   1   3  14    2.74    1.89
   1   3  14    1.15    1.65
  -1   3 -14    1.80    2.58
  -1  -3 -14    2.88    1.47
   1  -3  14    3.72    2.34
   1   3  15    3.47    2.71
   1   3  15    9.17    4.18
  -1   3 -15    6.39    3.61
  -1  -3 -15    5.93    2.10
   1  -3  15    6.50    3.08
   1   3  16    3.04    2.26
   1   3  16    4.12    2.18
  -1   3 -16    1.98    1.88
  -1  -3 -16    1.15    1.52
   1  -3  16    3.37    1.48
   1   3  17    4.78    3.24
   1   3  17    8.16    4.85
  -1   3 -17    7.25    4.23
  -1  -3 -17    7.48    3.69
   1  -3  17    5.56    3.64
   1   3  18    5.34    3.63
   1   3  18    9.46    5.33
  -1   3 -18    6.13    4.59
  -1  -3 -18    8.66    3.71
   1  -3  18    6.86    3.96
   1   3  19    4.67    3.84
   1   3  19    8.41    5.15
  -1   3 -19    8.30    5.01
  -1  -3 -19    9.40    3.97
   1  -3  19    8.31    4.16
   1   3  20    3.75    3.96
   1   3  20    7.23    5.22
  -1   3 -20    7.44    4.93
  -1  -3 -20    7.21    4.13
   1  -3  20    9.12    4.43
   1   3  21    5.57    4.42
   1   3  21    6.92    3.69
  -1   3 -21   11.94    5.56
  -1  -3 -21    7.35    2.84
   1  -3  21    8.98    4.83
  -1   4  17   -1.54    2.41
  -1   4  17    0.68    2.14
   1  -4 -17   -1.01    1.95
  -1  -4  17   -0.20    2.51
  -1   4  16    0.81    1.37
  -1   4  16    1.49    1.89
   1  -4 -16    0.02    1.00
  -1  -4  16    0.08    1.39
  -1   4  15    1.88    1.98
  -1   4  15    0.01    1.78
   1  -4 -15   -0.12    1.03
  -1  -4  15    0.15    1.95
  -1   4  14   14.52    4.97
  -1   4  14    7.77    4.13
   1  -4 -14    8.13    2.36
  -1  -4  14   10.09    4.97
  -1   4  13    7.29    3.73
  -1   4  13    3.91    3.17
   1  -4 -13    3.51    1.74
  -1  -4  13    4.85    3.79
  -1   4  12   14.73    3.57
  -1   4  12    8.90    4.58
   1  -4 -12   13.04    2.53
  -1  -4  12   20.97    5.50
  -1   4  11    1.65    2.84
  -1   4  11    2.07    1.71
   1  -4 -11    2.28    1.50
  -1  -4  11    3.28    2.91
  -1   4  10    0.47    1.18
   1  -4 -10    0.75    1.79
  -1  -4  10    0.48    2.81
  -1  -4  10    0.68    1.35
  -1   4   9    7.98    3.51
   1  -4  -9   17.93    4.06
  -1  -4   9   16.35    6.71
  -1  -4   9   15.64    3.25
   1  -4  -8   32.87    5.40
  -1  -4   8   29.99    9.63
  -1  -4   8   27.89    4.54
   1  -4  -7   68.18    8.69
  -1  -4   7   59.27    8.82
  -1  -4   7   54.61    6.59
   1  -4  -6   40.02    5.50
  -1  -4   6   76.51   12.04
  -1  -4   6   68.96    9.77
   1  -4  -5   33.44    6.18
  -1  -4   5   52.65   10.32
  -1  -4   5   49.80    8.50
   1  -4  -4   30.40    6.08
  -1  -4   4   38.70    8.79
  -1  -4   4   36.43    7.50
   1  -4  -3   24.15    5.37
  -1  -4   3   25.13    6.90
  -1  -4   3   31.57    6.53
   1  -4  -2   14.55    4.72
  -1  -4   2   13.32    6.06
  -1  -4   2   21.08    5.18
   1  -4  -1    2.57    1.61
   1  -4  -1   10.24    2.62
  -1  -4   1    4.83    2.40
   1  -4   0    4.75    1.10
   1  -4   0    8.16    2.08
   1  -4   0    6.88    2.71
  -1  -4   0    5.34    2.14
   1  -4   1    1.21    0.96
   1  -4   1    1.39    2.50
   1  -4   1    4.41    2.11
  -1  -4  -1    3.31    1.85
   1  -4   2   15.20    4.06
   1  -4   2   19.76    3.71
  -1  -4  -2    4.61    2.91
   1  -4   3   53.05    7.68
   1  -4   3   41.09    6.17
  -1  -4  -3   23.84    4.43
   1  -4   4   62.30    4.66
   1  -4   4   51.22    9.70
   1  -4   4   57.29    7.91
  -1  -4  -4   48.55    6.65
   1  -4   5   12.56    5.51
   1  -4   5   14.54    4.24
  -1  -4  -5   16.77    3.23
   1  -4   6    1.81    2.17
   1  -4   6    4.04    2.48
  -1  -4  -6    4.38    2.09
   1  -4   7   15.58    5.94
   1  -4   7   16.62    4.57
  -1  -4  -7   18.37    5.40
   1   4   8    0.55    0.83
   1   4   8   10.09    3.00
   1  -4   8   -0.15    1.18
   1  -4   8    0.81    2.14
  -1  -4  -8    6.04    2.55
   1   4   9   13.20    2.98
   1   4   9   27.70    4.78
   1  -4   9   11.39    2.62
   1  -4   9   25.27    3.48
  -1  -4  -9   29.72    5.71
   1   4  10    9.52    2.68
   1   4  10   26.63    7.29
   1  -4  10   18.54    3.32
  -1  -4 -10   23.06    5.80
   1   4  11   25.57    7.03
   1  -4  11   14.31    4.72
  -1  -4 -11   13.70    3.84
   1   4  12    6.40    3.41
   1   4  12   14.06    5.90
   1  -4  12   14.48    4.34
  -1  -4 -12   11.38    3.28
   1   4  13    1.61    1.85
   1   4  13    6.21    3.73
   1  -4  13    1.90    2.71
  -1  -4 -13    2.54    1.81
   1   4  14    1.55    1.75
   1   4  14    2.71    3.26
   1  -4  14    2.24    2.48
  -1  -4 -14    0.69    1.61
   1   4  15    2.41    2.31
   1   4  15    2.43    2.68
   1  -4  15    3.47    2.06
  -1  -4 -15    3.61    3.32
   1   4  16    5.06    3.01
   1   4  16    6.02    4.74
   1  -4  16    4.47    3.91
  -1  -4 -16    6.77    4.32
   1  -5  -8    1.58    2.70
  -1  -5   8    3.84    3.56
   1  -5  -7    2.61    1.88
  -1  -5   7    1.21    4.14
  -1  -5   7    2.81    2.25
   1  -5  -6   10.72    3.29
  -1  -5   6   12.95    7.13
  -1  -5   6   16.35    6.00
   1  -5  -5   48.59   10.07
  -1  -5   5   32.83    8.41
  -1  -5   5   45.54   10.67
   1  -5  -4   38.38    8.10
   1  -5  -4   29.18    5.51
  -1  -5   4   47.83   12.91
   1  -5  -3   23.27    5.11
   1  -5  -3   41.80    7.90
  -1  -5   3   38.89    9.89
  -1  -5   3   27.19    5.82
   1  -5  -2    7.02    3.21
  -1  -5   2   19.03    6.56
  -1  -5   2   29.75    6.69
   1  -5  -1    1.99    2.36
   1  -5  -1    6.00    3.45
  -1  -5   1    3.21    3.17
  -1  -5   1    8.36    4.27
   1  -5   0    4.82    4.07
   1  -5   0    2.13    3.31
  -1  -5   0    4.72    4.38
  -1  -5   0    5.54    4.12
   1  -5   1    4.15    3.37
   1  -5   1    5.13    3.11
  -1  -5  -1    4.40    3.86
  -1  -5  -1    2.18    2.55
   1  -5   2    4.50    4.10
   1  -5   2    1.95    3.11
  -1  -5  -2    5.60    3.99
   1  -5   3    4.21    4.83
   1  -5   3    4.41    3.64
  -1  -5  -3    9.72    4.90
   1  -5   4    7.21    5.22
  -1  -5  -4    6.60    3.01
   1  -5   5    2.17    2.14
   1  -5   5    2.71    1.85
  -1  -5  -5    2.83    2.47
   1  -5   6    2.63    3.90
   1  -5   6    1.79    3.14
  -1  -5  -6    3.91    3.70
   1  -5   7   -0.22    2.14
   1  -5   7   -1.56    1.68
  -1  -5  -7    2.28    1.95
   2   0 -25    2.53    1.88
  -2   0  25    1.67    6.43
  -2   0  25    1.59    2.81
   2   0 -24    7.20    4.05
  -2   0  24    7.59    4.77
  -2   0  24    8.23    3.97
   2   0 -23    1.67    2.08
  -2   0  23    2.63    2.61
  -2   0  23   -0.12    1.85
   2   0 -22    0.16    1.38
  -2   0  22   -0.57    1.79
  -2   0  22    0.45    1.22
   2   0 -21    3.72    1.45
  -2   0  21    1.32    1.82
  -2   0  21    2.62    2.24
   2   0 -20   72.64    9.11
  -2   0  20   65.81    8.03
  -2   0  20   66.32    9.09
   2   0 -19    0.96    1.55
  -2   0  19    1.75    1.26
  -2   0  19   -0.08    1.38
   2   0 -18    0.51    1.52
  -2   0  18    1.38    1.25
  -2   0  18    1.36    0.84
   2   0 -17    9.91    2.61
  -2   0  17    8.78    2.21
  -2   0  17    9.81    2.35
   2   0 -16   28.38    3.78
  -2   0  16   24.38    4.80
  -2   0  16   19.53    2.15
   2   0 -15  150.11   11.96
  -2   0  15  135.98   13.84
  -2   0  15  137.17   10.62
   2   0 -14    0.71    0.85
  -2   0  14    1.92    2.31
  -2   0  14   -0.05    0.75
   2   0 -13    2.85    1.25
  -2   0  13    4.67    3.39
  -2   0  13    3.31    1.24
   2   0 -12   51.87    4.27
  -2   0  12   89.33   10.72
  -2   0  12   50.83    4.09
   2   0 -11  202.73   12.73
  -2   0  11  206.16   17.07
  -2   0  11  200.63   12.74
   2   0 -10    2.33    1.65
   2   0 -10    3.27    0.95
  -2   0  10    3.83    1.87
  -2   0  10    3.82    0.90
   2   0  -9  870.15   75.82
   2   0  -9  812.98   63.92
  -2   0   9  707.68   55.79
   2   0  -8   45.10    4.42
   2   0  -8   43.96    2.67
  -2   0   8   38.82    2.34
   2   0  -7   34.42    1.97
  -2   0   7   38.32    3.94
  -2   0   7   32.00    1.85
   2   0  -6  395.14   27.20
   2   0  -6  376.81   21.92
  -2   0   6  365.00   20.86
   2   0  -5   92.82    6.60
   2   0  -5   77.42    3.45
  -2   0   5  103.46    7.25
  -2   0   5   76.68    3.26
   2   0  -4  154.29    8.08
  -2   0   4  128.22    6.69
  -2   0   4  131.68    5.40
   2   0  -3  224.10   14.03
  -2   0   3  211.85   13.15
  -2   0   3  184.49    8.62
  -2   0   3  175.15    7.82
   2   0  -2 1000.15   82.38
  -2   0   2  993.03   75.36
  -2   0   2 1079.69   81.34
   2   0  -1  226.02   11.09
  -2   0   1  292.02   13.27
   2   0   0   13.02    0.90
  -2   0   0   13.25    0.94
   2   0   1   23.11    1.22
  -2   0  -1   27.10    1.16
   2   0   2 1210.49   97.30
  -2   0  -2 1200.19   95.23
   2   0   3  666.18   44.67
  -2   0  -3  630.67   41.68
   2   0   4 1208.94   99.35
  -2   0  -4 1059.45   86.53
   2   0   5    2.71    0.78
  -2   0  -5    2.66    0.71
   2   0   6  518.49   35.77
  -2   0  -6  553.01   37.79
   2   0   7 2524.93  301.14
  -2   0  -7 2584.52  309.13
   2   0   8   14.29    1.39
  -2   0  -8   19.14    2.10
   2   0   9  107.14    7.09
  -2   0  -9   97.94    6.41
   2   0  10  234.74   15.88
  -2   0 -10  215.95   14.57
   2   0  11   13.43    2.17
  -2   0 -11    9.57    1.31
   2   0  12   29.53    3.69
  -2   0 -12   29.50    3.47
   2   0  13    6.67    1.88
  -2   0 -13    4.27    1.11
   2   0  14   12.45    2.98
  -2   0 -14   13.81    2.73
   2   0  15    5.60    2.10
  -2   0 -15    3.49    1.24
   2   0  16    3.64    1.39
  -2   0 -16    4.03    2.11
   2   0  17   11.49    2.35
  -2   0 -17   11.72    1.97
   2   0  18   19.27    4.41
  -2   0 -18   15.76    3.76
   2   0  19    0.87    2.06
  -2   0 -19    1.78    1.92
   2   0  20    4.18    3.13
  -2   0 -20    5.97    2.91
   2   0  21    4.27    1.99
  -2   0 -21    5.70    3.22
   2   0  22    9.10    4.05
  -2   0 -22    6.75    2.54
   2   0  23   35.73    8.66
  -2   0 -23   38.96    8.78
   2   0  24    2.93    3.08
  -2   0 -24    1.91    1.96
   2   0  25   13.88    4.18
  -2   0 -25   21.58    6.61
  -2   1  25   -1.40    2.64
   2   1 -25    1.35    2.71
  -2   1  25    6.23    6.01
  -2  -1  25    0.80    2.76
   2  -1 -25    1.45    2.21
  -2  -1  25    2.63    2.43
  -2   1  24    5.88    3.68
   2   1 -24    7.10    4.05
  -2   1  24    9.14    9.07
  -2  -1  24    6.99    4.21
   2  -1 -24    6.23    3.34
  -2  -1  24    5.23    3.61
  -2   1  23    2.08    2.55
   2   1 -23    2.48    2.81
  -2   1  23    0.78    6.23
  -2  -1  23    1.01    2.92
   2  -1 -23    2.71    2.34
  -2  -1  23    3.26    2.48
  -2   1  22    3.51    1.86
   2   1 -22    3.86    3.26
  -2   1  22   13.06    4.67
  -2  -1  22    3.80    2.16
   2  -1 -22    5.67    2.71
  -2  -1  22    5.57    3.25
  -2   1  21    9.08    3.28
   2   1 -21    9.35    3.71
  -2   1  21   13.64    5.27
  -2  -1  21    5.57    2.44
   2  -1 -21    7.82    1.97
  -2  -1  21    8.10    3.71
  -2   1  20    1.44    1.58
   2   1 -20    1.86    1.83
  -2   1  20    1.47    2.66
  -2  -1  20    1.45    1.87
   2  -1 -20    0.18    1.50
  -2  -1  20    0.15    1.12
  -2   1  19    0.76    0.95
   2   1 -19   -0.39    1.27
  -2   1  19    0.64    1.82
  -2  -1  19    0.30    1.31
   2  -1 -19   -0.85    1.04
  -2  -1  19   -0.64    1.14
  -2   1  18   42.24    5.55
   2   1 -18   48.43    7.23
  -2   1  18   78.36   10.92
  -2  -1  18   38.74    7.33
   2  -1 -18   48.29    6.17
  -2  -1  18   45.84    6.77
  -2   1  17   92.99    8.86
   2   1 -17  108.05   11.50
  -2   1  17  182.08   24.42
  -2  -1  17   83.83   11.34
   2  -1 -17  101.30    9.57
  -2  -1  17  105.74   10.79
  -2   1  16    9.37    2.16
   2   1 -16   11.06    2.86
  -2   1  16   15.17    6.79
  -2  -1  16    7.80    1.97
   2  -1 -16   10.56    2.28
  -2  -1  16    9.50    1.70
  -2   1  15   44.87    4.50
   2   1 -15   53.05    5.85
  -2   1  15   56.38    8.55
  -2  -1  15   42.64    6.19
   2  -1 -15   48.53    4.52
  -2  -1  15   53.60    5.84
   2   1 -14   28.20    2.70
  -2   1  14   27.91    3.00
   2  -1 -14   29.59    2.88
  -2  -1  14   24.45    4.24
  -2  -1  14   30.16    3.59
  -2   1  13   14.78    2.06
   2   1 -13   16.66    2.91
  -2   1  13   18.88    2.87
  -2  -1  13    0.78    5.35
   2  -1 -13   18.04    2.20
  -2  -1  13   18.50    2.74
  -2   1  12  491.06   42.17
   2   1 -12  426.90   31.57
  -2   1  12  480.53   35.10
   2  -1 -12  459.14   32.97
  -2  -1  12  499.02   38.43
  -2   1  11  235.48   15.23
   2   1 -11  210.83   15.21
   2  -1 -11  200.04   12.18
  -2  -1  11  239.21   17.53
   2  -1 -11  223.16   17.94
  -2  -1  11  173.85   11.11
  -2   1  10   49.87    3.32
   2   1 -10   46.90    4.25
   2  -1 -10   46.59    2.94
  -2  -1  10   55.53    4.99
   2  -1 -10   52.39    6.00
  -2  -1  10   49.59    4.04
  -2   1   9   33.28    2.33
  -2   1   9   35.93    4.65
   2   1  -9   36.79    3.41
   2  -1  -9   39.21    2.70
   2  -1  -9   25.15    4.28
  -2  -1   9   38.29    3.14
   2   1  -8   13.75    1.91
  -2   1   8   12.04    1.05
  -2   1   8   10.03    2.60
   2   1  -8   15.34    1.97
   2  -1  -8   13.65    1.05
   2  -1  -8   15.88    1.71
  -2  -1   8   15.15    1.80
   2   1  -7  103.79    6.33
  -2   1   7   75.07    3.63
  -2   1   7   69.54    7.35
  -2  -1   7   74.97    5.68
   2  -1  -7   85.70    3.84
   2  -1  -7   98.65    5.94
  -2  -1   7   82.52    4.29
   2   1  -6   46.32    3.28
  -2   1   6   40.60    2.14
  -2   1   6   42.48    3.54
  -2  -1   6   54.24    4.01
   2  -1  -6   50.73    2.34
   2  -1  -6   26.23    7.11
  -2  -1   6   40.44    2.33
   2   1  -5   54.88    3.65
  -2   1   5   68.45    6.36
  -2  -1   5   73.27    5.04
   2  -1  -5   61.44    5.47
  -2  -1   5   49.95    3.57
   2   1  -4   40.30    2.70
  -2   1   4   29.10    1.41
  -2   1   4   29.68    3.48
   2  -1  -4   32.05    1.18
  -2  -1   4   33.33    2.61
   2  -1  -4   34.20    3.72
  -2  -1   4   36.02    2.62
  -2   1   3  356.11   23.72
   2  -1  -3  290.56   13.72
  -2  -1   3  327.45   21.43
   2   1  -2  974.73   78.38
   2  -1  -2  899.12   78.97
   2  -1  -2  844.38   58.80
   2  -1  -2  929.13   63.69
  -2  -1   2  849.89   68.28
   2   1  -1  347.02   20.60
   2  -1  -1  270.84   17.41
   2  -1  -1  349.55   16.99
  -2  -1   1  324.24   21.85
   2   1   0  690.87   55.25
   2  -1   0  707.16   56.34
   2  -1   0  721.27   46.83
  -2  -1   0  770.96   60.06
   2   1   1  151.40    9.35
  -2   1  -1  141.43    6.24
  -2  -1  -1  147.11    8.85
   2  -1   1  156.01    6.37
   2   1   2  246.59   14.86
  -2   1  -2  229.14   11.63
  -2  -1  -2  254.78   15.38
   2  -1   2  258.91   12.76
   2   1   3   82.84    6.14
  -2   1  -3   71.81    3.66
  -2  -1  -3   78.93    5.34
   2  -1   3   73.05    3.49
   2   1   4  978.95   84.96
  -2   1  -4  992.68   80.14
  -2  -1  -4 1011.05   85.79
   2  -1   4 1001.33   79.75
   2   1   5  107.17    6.47
  -2   1  -5  126.79    6.66
  -2  -1  -5  115.63    6.67
   2  -1   5  136.16    7.00
   2   1   6  119.89    8.16
  -2   1  -6  118.29    6.77
  -2  -1  -6  123.79    7.75
   2  -1   6  132.39    7.14
   2   1   7   61.73    5.24
  -2   1  -7   51.38    3.44
  -2  -1  -7   53.72    4.27
   2   1   8   66.74    4.44
  -2   1  -8   62.07    3.47
  -2  -1  -8   86.32    5.94
   2  -1   8   90.32    5.58
   2   1   9  191.08   14.02
  -2   1  -9  174.81   11.42
  -2  -1  -9  190.62   12.65
   2  -1   9  200.08   12.82
   2   1  10   13.71    2.73
  -2   1 -10   10.65    2.01
  -2  -1 -10   15.74    2.44
   2  -1  10   14.93    2.28
   2   1  11   27.57    3.71
  -2   1 -11   28.41    3.15
  -2  -1 -11   32.21    3.47
   2  -1  11   26.00    2.36
   2   1  12   17.16    3.15
  -2   1 -12   15.81    2.62
  -2  -1 -12   18.51    2.94
   2  -1  12   16.36    2.66
   2   1  13  125.74   11.26
  -2   1 -13  116.28    9.77
  -2  -1 -13  123.97   10.55
   2   1  14   16.02    3.61
  -2   1 -14   14.51    2.89
  -2  -1 -14   11.45    1.98
   2  -1  14   14.69    2.92
   2   1  15   99.90   10.37
  -2   1 -15   90.99    8.77
  -2  -1 -15   83.09    7.16
   2  -1  15   75.23    6.19
   2   1  16  184.62   16.54
  -2   1 -16  193.80   15.25
  -2  -1 -16  272.97   23.70
   2  -1  16  238.93   21.05
   2   1  17   35.33    4.81
  -2   1 -17   34.35    4.05
  -2  -1 -17   54.09    7.09
   2  -1  17   46.95    6.42
   2   1  18    5.54    2.21
  -2   1 -18    7.88    2.86
  -2  -1 -18    8.22    1.95
   2  -1  18    6.77    1.86
   2   1  19    1.75    1.65
  -2   1 -19    2.03    2.18
  -2  -1 -19    1.79    2.29
   2  -1  19    3.26    2.39
   2   1  20    3.35    2.04
  -2   1 -20    5.90    2.94
  -2  -1 -20    4.64    2.91
   2  -1  20    3.33    1.88
   2   1  21    8.49    3.01
  -2   1 -21   10.74    2.79
  -2  -1 -21    9.70    2.67
   2  -1  21   11.68    4.42
   2   1  22   31.42    8.01
  -2   1 -22   27.93    7.33
  -2  -1 -22   32.93    7.31
   2  -1  22   28.02    6.88
   2   1  23    4.36    3.37
  -2   1 -23    1.41    3.05
  -2  -1 -23    1.42    1.92
   2  -1  23    3.21    2.83
   2   1  24    3.56    3.46
  -2   1 -24    2.28    3.38
  -2  -1 -24    1.95    3.01
   2  -1  24    3.08    3.59
  -2   2  23    7.47    4.07
   2   2 -23    8.63    3.15
  -2   2  23    2.91    5.26
  -2  -2  23    7.78    7.03
   2  -2 -23    7.30    3.34
  -2  -2  23    6.07    2.58
  -2   2  22    2.14    2.18
   2   2 -22    0.18    1.73
  -2   2  22    1.76    2.98
  -2  -2  22   -0.30    3.90
   2  -2 -22    1.11    1.05
  -2  -2  22    0.60    2.29
  -2   2  21    7.52    3.70
   2   2 -21    7.17    2.96
  -2   2  21    8.93    4.85
  -2  -2  21    2.15    6.39
   2  -2 -21    7.13    3.07
  -2  -2  21    8.46    3.87
  -2   2  20   35.34    6.31
   2   2 -20   33.06    5.34
  -2   2  20   26.58    8.50
  -2  -2  20    4.64   10.11
   2  -2 -20   31.94    5.52
  -2  -2  20   32.17    6.85
  -2   2  19   48.43    7.17
   2   2 -19   49.46    8.98
  -2   2  19   39.29    9.44
  -2  -2  19    5.24   11.16
   2  -2 -19   39.46    5.98
  -2  -2  19   47.86    8.05
   2   2 -18   29.08    6.59
  -2   2  18   29.64    5.04
   2  -2 -18   28.48    4.39
  -2  -2  18    4.04    8.46
  -2  -2  18   23.16    3.39
   2   2 -17   38.08    7.10
  -2   2  17   33.49    5.46
   2  -2 -17   34.43    4.64
  -2  -2  17   14.34    9.04
  -2  -2  17   33.03    6.19
  -2   2  16   24.05    3.91
   2   2 -16   25.82    3.91
  -2   2  16   21.54    6.11
  -2  -2  16   24.06    7.73
   2  -2 -16   24.11    3.65
  -2  -2  16   26.37    5.44
   2   2 -15   94.09   11.69
  -2   2  15   77.88    7.66
   2  -2 -15   88.96    8.51
  -2  -2  15  103.72   15.56
  -2  -2  15   95.57   10.77
   2   2 -14   54.01    7.80
  -2   2  14   51.39    5.65
   2  -2 -14   49.76    5.31
  -2  -2  14   61.03   10.09
  -2  -2  14   53.46    6.90
  -2   2  13    3.06    2.95
  -2   2  13    6.06    1.78
   2  -2 -13    5.80    1.45
  -2  -2  13    0.60    1.92
  -2  -2  13    8.16    2.23
  -2   2  12   63.16    6.17
  -2   2  12   50.33    4.86
   2  -2 -12   54.71    4.64
  -2  -2  12   62.88    6.02
  -2  -2  12   66.13    7.00
  -2   2  11   18.30    4.41
   2  -2 -11   23.88    2.44
  -2  -2  11   26.44    2.73
  -2   2  10   59.90    7.46
  -2   2  10   62.08    5.40
   2  -2 -10   68.92    8.35
   2  -2 -10   63.32    4.70
  -2  -2  10   67.56    7.17
  -2   2   9  169.83   15.94
  -2   2   9  167.42   11.73
   2  -2  -9  187.26   13.52
   2  -2  -9  166.19   10.73
  -2  -2   9  175.25   14.08
  -2   2   8   72.17    5.27
  -2   2   8   76.36    6.25
  -2  -2   8   78.07    5.50
   2  -2  -8   68.23    4.39
   2  -2  -8   82.10    6.02
  -2  -2   8   67.02    4.97
  -2   2   7   84.01    5.84
  -2   2   7   98.50    9.86
   2  -2  -7   79.27    4.74
  -2  -2   7  114.59    7.03
   2  -2  -7   93.11    8.03
  -2  -2   7   94.92    7.68
  -2   2   6  117.29    7.10
  -2   2   6  104.17    8.45
   2  -2  -6  108.97    6.21
  -2  -2   6  100.99    6.00
   2  -2  -6   96.67    8.92
  -2  -2   6  114.59    8.92
  -2   2   5   95.86    9.08
   2  -2  -5   99.39    6.65
   2  -2  -5  125.73   14.19
  -2  -2   5  116.04   10.90
  -2  -2   5  103.40    9.29
  -2   2   4  654.61   57.81
   2  -2  -4  563.51   42.98
   2  -2  -4  724.94   60.51
  -2  -2   4  762.22   67.35
  -2  -2   4  679.09   58.65
   2   2  -3  494.51   31.03
   2  -2  -3  537.21   43.63
   2  -2  -3  534.88   37.65
  -2  -2   3  502.18   40.13
   2   2  -2  585.72   40.75
   2  -2  -2  678.37   55.81
   2  -2  -2  637.98   48.61
   2   2  -1  470.37   28.74
   2  -2  -1  527.67   38.83
   2  -2  -1  429.13   28.38
  -2  -2   1  385.22   30.57
   2   2   0   83.74    4.53
   2  -2   0  103.60    7.56
   2  -2   0   95.16    5.34
   2   2   1  515.89   42.94
   2  -2   1  499.57   34.94
  -2  -2  -1  431.18   34.30
   2   2   2  286.66   23.77
   2  -2   2  251.24   18.04
   2  -2   2  258.85   16.39
  -2  -2  -2  316.61   23.23
   2  -2   3   22.50    2.05
  -2  -2  -3   19.84    2.45
   2   2   4  108.89    7.93
   2  -2   4  132.01    7.78
  -2  -2  -4  157.99   11.74
   2   2   5   53.91    4.82
  -2   2  -5   58.83    4.42
  -2  -2  -5   48.20    4.10
   2  -2   5   58.40    3.87
   2   2   6   18.87    3.85
  -2   2  -6   15.12    2.30
  -2  -2  -6   15.85    2.87
   2  -2   6   16.41    2.04
   2   2   7   16.77    2.39
  -2   2  -7   22.52    2.71
  -2  -2  -7   23.00    3.53
   2  -2   7   23.91    2.59
   2   2   8    3.08    1.44
  -2   2  -8    3.95    1.37
  -2  -2  -8    3.02    1.26
   2  -2   8    3.79    1.29
   2   2   9   20.06    4.17
  -2   2  -9   18.32    2.84
  -2  -2  -9   22.56    3.82
   2  -2   9   18.67    2.55
   2   2  10   16.74    3.82
  -2   2 -10   12.26    2.59
  -2  -2 -10   14.38    3.01
   2  -2  10   12.92    2.32
   2   2  11   20.60    3.13
  -2   2 -11   23.92    3.69
  -2  -2 -11   28.58    4.29
   2  -2  11   28.05    3.69
   2   2  12   27.22    5.23
  -2   2 -12   21.50    3.97
  -2  -2 -12   27.83    4.69
   2  -2  12   20.19    2.48
   2   2  13  113.98   11.02
  -2   2 -13  114.74    9.38
  -2  -2 -13  156.51   15.54
   2  -2  13  141.41   13.32
   2   2  14  285.93   30.18
  -2   2 -14  253.19   25.55
  -2  -2 -14  261.80   25.99
   2  -2  14  267.41   26.18
   2   2  15  102.89   13.32
  -2   2 -15  108.01   12.27
  -2  -2 -15  124.20   13.57
   2  -2  15   85.84    7.91
   2   2  16    4.84    2.04
  -2   2 -16    5.79    2.76
  -2  -2 -16    4.18    1.79
   2  -2  16    5.43    2.81
   2   2  17   31.68    6.32
  -2   2 -17   25.82    5.60
  -2  -2 -17   22.06    3.63
   2  -2  17   26.98    3.74
   2   2  18    9.03    4.34
  -2   2 -18    9.85    3.78
  -2  -2 -18    8.12    3.69
   2  -2  18    8.58    3.92
   2   2  19   10.26    4.96
  -2   2 -19    7.76    3.93
  -2  -2 -19    8.76    3.80
   2  -2  19    8.07    4.08
   2   2  20    0.22    2.63
  -2   2 -20    0.20    2.08
  -2  -2 -20    2.86    2.24
   2  -2  20   -0.45    1.89
   2   2  21    4.23    4.17
  -2   2 -21    2.70    3.28
  -2  -2 -21    5.43    2.22
   2  -2  21    0.26    3.04
   2   2  22    7.26    4.53
  -2   2 -22    3.15    3.61
  -2  -2 -22    7.44    3.52
   2  -2  22    2.28    2.14
   2   2  23    1.95    3.13
  -2   2 -23   -0.75    2.61
  -2  -2 -23    1.05    2.41
   2  -2  23    0.74    2.31
  -2   3  21   13.61    5.19
  -2   3  21    9.20    6.42
  -2  -3  21    8.21    4.06
  -2  -3  21   11.87    5.20
  -2   3  20   18.33    8.14
  -2   3  20   25.94    6.65
   2  -3 -20   22.36    4.95
  -2  -3  20   15.03    5.08
  -2  -3  20   25.08    7.17
  -2   3  19    2.46    4.74
  -2   3  19    8.15    3.21
   2  -3 -19    7.19    3.08
  -2  -3  19    5.34    2.87
  -2  -3  19    6.50    4.14
  -2   3  18    0.51    1.64
  -2   3  18    0.25    1.18
   2  -3 -18    0.65    1.16
  -2  -3  18    0.60    1.39
  -2  -3  18   -1.31    1.05
  -2   3  17   -0.78    2.49
  -2   3  17    2.74    2.22
   2  -3 -17    2.36    1.56
  -2  -3  17    1.46    1.58
  -2  -3  17    0.90    1.58
  -2   3  16    2.35    2.40
  -2   3  16    2.06    2.73
   2  -3 -16    2.76    1.75
  -2  -3  16    3.03    2.74
  -2   3  15    3.84    2.28
  -2   3  15    1.49    2.94
   2  -3 -15    2.55    1.68
  -2  -3  15    2.91    2.58
  -2   3  14    1.75    1.46
  -2   3  14    1.07    1.78
   2  -3 -14    1.56    1.44
  -2  -3  14    0.90    1.29
  -2  -3  14    0.95    2.18
  -2   3  13   16.19    4.80
  -2   3  13   12.82    3.07
   2  -3 -13   15.81    2.62
  -2  -3  13    5.92    2.41
  -2  -3  13   16.68    4.36
  -2   3  12    2.92    2.57
  -2   3  12    3.91    1.85
   2  -3 -12    4.26    1.61
  -2  -3  12    0.90    1.15
  -2  -3  12    2.94    2.54
  -2   3  11    5.89    3.34
  -2   3  11    5.17    2.28
   2  -3 -11    7.41    1.85
  -2  -3  11    2.93    1.60
  -2  -3  11    9.44    3.08
  -2   3  10   25.84    4.94
   2  -3 -10   27.78    3.61
  -2  -3  10   33.26    5.81
  -2   3   9  141.49   14.89
  -2   3   9  154.49   14.63
   2  -3  -9  134.95   15.94
   2  -3  -9  166.37   13.63
  -2  -3   9  173.98   17.60
  -2   3   8   82.41   10.72
   2  -3  -8  102.84    9.16
   2  -3  -8   93.91   11.75
  -2  -3   8   97.20   10.65
  -2  -3   8   95.73    8.40
  -2   3   7  123.90   13.47
   2  -3  -7  108.71    8.78
   2  -3  -7  124.07   12.43
  -2  -3   7  125.42   12.00
  -2  -3   7  116.58    9.82
  -2   3   6   45.64    6.07
   2  -3  -6   37.56    5.89
  -2  -3   6   49.86    5.04
   2  -3  -5  285.05   24.00
  -2  -3   5  313.25   33.80
  -2  -3   5  396.56   34.58
   2  -3  -4  276.83   23.03
  -2  -3   4  485.60   41.68
  -2  -3   4  344.35   32.05
   2  -3  -3  129.53   11.31
   2  -3  -3   56.24    6.06
   2  -3  -2    7.97    1.98
   2  -3  -2   14.08    1.94
   2  -3  -2    6.44    1.91
   2  -3  -1    4.27    1.46
   2  -3  -1    4.89    1.80
   2  -3  -1    6.07    1.55
  -2  -3   1    5.98    1.95
   2  -3   0    4.31    1.18
   2  -3   0    3.64    1.60
   2  -3   0    3.64    1.32
  -2  -3   0    1.92    1.47
   2  -3   1   10.13    2.18
   2  -3   1    7.03    1.69
  -2  -3  -1    4.17    2.13
   2  -3   2   54.21    6.33
   2  -3   2   49.05    4.80
  -2  -3  -2   89.06    8.75
   2   3   3   71.64    4.31
   2   3   3  100.02    9.24
   2  -3   3  103.63    7.67
   2  -3   3  102.93    7.94
  -2  -3  -3  127.53   11.83
   2   3   4   37.87    4.94
   2  -3   4   37.23    4.17
   2  -3   4   25.62    3.96
   2   3   5   16.87    2.01
   2   3   5   19.95    3.99
   2  -3   5   23.92    3.18
   2  -3   5   21.69    3.25
  -2  -3  -5   31.92    5.72
   2   3   6   33.82    6.37
   2  -3   6   21.63    3.93
  -2  -3  -6   25.92    3.76
   2   3   7  133.12   15.34
   2  -3   7  117.02   10.09
  -2  -3  -7  100.44    9.26
   2   3   8   41.11    7.43
   2  -3   8   25.69    4.42
  -2  -3  -8   26.08    3.84
   2   3   9  124.50   15.51
   2  -3   9  122.85   12.02
  -2  -3  -9  126.81   14.63
   2   3  10   52.39   11.03
   2  -3  10   44.15    6.94
  -2  -3 -10   61.83    9.90
   2   3  11  147.26   19.76
   2  -3  11  124.41   14.54
  -2  -3 -11  142.84   17.47
   2   3  12   55.71    8.00
  -2   3 -12   49.46    5.89
  -2  -3 -12   63.82    9.04
   2  -3  12   50.40    5.26
   2   3  13   21.63    6.63
  -2   3 -13   15.74    4.76
  -2  -3 -13   17.81    4.99
   2  -3  13   13.96    3.88
   2   3  14    0.47    0.90
   2   3  14    1.63    1.40
  -2   3 -14    1.38    1.19
  -2  -3 -14    0.49    1.25
   2  -3  14   -2.00    1.64
   2   3  15    3.14    2.36
   2   3  15    4.11    3.54
  -2   3 -15    3.93    3.12
  -2  -3 -15    2.69    2.10
   2  -3  15    5.17    2.66
   2   3  16    3.35    2.12
   2   3  16    5.76    3.58
  -2   3 -16    2.18    2.68
  -2  -3 -16    0.99    2.44
   2  -3  16    0.92    1.42
   2   3  17    0.68    2.33
   2   3  17    3.28    2.24
  -2   3 -17    0.60    2.67
  -2  -3 -17   -0.52    2.68
   2  -3  17    2.40    2.29
   2   3  18    1.45    3.19
   2   3  18    3.24    3.00
  -2   3 -18    3.49    2.34
  -2  -3 -18    3.98    3.68
   2  -3  18    5.34    3.17
   2   3  19    6.07    4.08
   2   3  19   10.33    6.03
  -2   3 -19    7.90    2.94
  -2  -3 -19    9.12    4.21
   2  -3  19    4.17    2.51
   2   3  20    4.20    3.44
  -2   3 -20    5.73    3.93
  -2  -3 -20    2.11    2.20
   2  -3  20    3.03    3.61
  -2   4  16    3.34    2.86
   2  -4 -16    2.32    2.18
  -2  -4  16   -0.16    3.15
  -2   4  15    1.22    2.77
   2  -4 -15    2.61    1.92
  -2  -4  15    1.88    3.31
  -2   4  14    0.95    1.31
  -2   4  14    2.77    2.34
  -2  -4  14    0.07    2.89
  -2   4  13    1.61    2.62
   2  -4 -13    2.74    2.08
  -2  -4  13    3.45    2.81
  -2  -4  13    3.44    3.32
  -2   4  12    9.37    4.37
   2  -4 -12   15.50    3.48
  -2  -4  12   15.31    7.64
  -2  -4  12   16.14    3.80
  -2   4  11    0.42    1.80
   2  -4 -11   -0.62    1.25
  -2  -4  11   -0.50    1.81
  -2  -4  11    2.21    1.39
  -2   4  10    3.12    2.83
   2  -4 -10    5.87    2.59
  -2  -4  10    6.60    5.23
  -2  -4  10    7.01    2.44
  -2   4   9    1.18    1.77
   2  -4  -9    2.84    1.76
  -2  -4   9   -1.87    3.46
  -2  -4   9    0.95    1.61
   2  -4  -8   18.97    3.82
  -2  -4   8   13.97    7.03
  -2  -4   8   15.71    5.69
   2  -4  -7   86.76   10.56
  -2  -4   7  117.34   18.51
  -2  -4   7  109.83   15.08
   2  -4  -6  118.94   13.62
  -2  -4   6  167.36   23.66
   2  -4  -5   61.60    8.01
  -2  -4   5   52.70    7.93
   2  -4  -4   20.18    4.76
  -2  -4   4   38.82    9.01
  -2  -4   4   28.96    7.11
   2  -4  -3    1.05    1.48
   2  -4  -3    3.24    2.02
   2  -4  -3    6.15    2.04
  -2  -4   3   11.69    4.00
  -2  -4   3    4.01    3.28
   2  -4  -2    3.63    2.18
   2  -4  -2    7.89    2.70
   2  -4  -2    7.84    2.48
  -2  -4   2   11.79    4.69
   2  -4  -1    4.03    2.08
   2  -4  -1    6.17    2.44
   2  -4  -1    9.36    2.42
  -2  -4   1    7.39    3.91
   2  -4   0    1.00    1.01
   2  -4   0    2.07    1.35
   2  -4   0    4.98    1.71
  -2  -4   0    2.91    2.07
   2  -4   1    0.79    0.96
   2  -4   1    0.08    1.72
   2  -4   1    1.07    1.31
  -2  -4  -1    0.81    1.48
   2  -4   2   10.85    3.38
   2  -4   2    6.57    2.53
  -2  -4  -2    6.40    2.54
   2  -4   3   40.91    3.72
   2  -4   3   30.16    6.55
   2  -4   3   24.14    5.04
  -2  -4  -3   28.18    7.89
   2  -4   4   44.67    5.92
   2  -4   4   45.57    8.97
   2  -4   4   45.63    6.81
  -2  -4  -4   51.96    8.95
   2  -4   5   12.50    3.01
   2  -4   5   14.18    5.19
   2  -4   5   19.73    4.08
   2  -4   6    1.62    2.96
   2  -4   6    1.41    2.16
  -2  -4  -6    8.93    3.35
   2   4   7    1.02    1.89
   2  -4   7    0.51    1.16
   2  -4   7    1.33    1.68
  -2  -4  -7    1.60    2.43
   2   4   8    1.11    0.96
   2   4   8    5.71    4.19
   2  -4   8    5.35    1.95
   2  -4   8    2.51    2.41
  -2  -4  -8    7.23    3.10
   2   4   9   21.49    4.37
   2   4   9   29.81    9.24
   2  -4   9   14.35    5.24
   2  -4   9   21.70    5.20
  -2  -4  -9   34.36    7.24
   2   4  10   14.95    5.14
   2   4  10   25.54    6.20
   2  -4  10   23.92    5.55
  -2  -4 -10   37.29    7.79
   2   4  11   11.21    3.77
   2   4  11   32.40    9.55
   2  -4  11   23.06    3.69
  -2  -4 -11   35.59    8.20
   2   4  12   10.00    3.18
   2   4  12   26.89    5.70
   2  -4  12   24.69    6.01
  -2  -4 -12   34.92    7.73
   2   4  13    3.47    2.27
   2   4  13   10.22    5.48
   2  -4  13    6.31    3.77
  -2  -4 -13    7.23    2.66
   2   4  14    3.04    1.91
   2   4  14    5.00    4.38
   2  -4  14    3.46    2.75
  -2  -4 -14    1.09    2.15
   2   4  15    0.40    1.46
   2   4  15   -0.63    2.02
   2  -4  15    0.32    1.92
  -2  -4 -15    2.93    2.48
   2  -5  -5    5.71    3.34
   2  -5  -5    8.51    3.51
  -2  -5   5    0.27    3.97
  -2  -5   5    7.95    4.69
   2  -5  -4    7.09    3.85
   2  -5  -4   11.81    4.11
  -2  -5   4   11.15    6.20
  -2  -5   4    8.80    3.67
   2  -5  -3    7.83    4.27
   2  -5  -3    9.11    3.82
  -2  -5   3    9.58    6.10
  -2  -5   3   12.09    6.03
   2  -5  -2    2.88    3.05
   2  -5  -2    4.94    2.82
  -2  -5   2    3.18    3.47
  -2  -5   2    7.60    4.59
   2  -5  -1    1.00    2.75
   2  -5  -1    0.56    2.37
  -2  -5   1    6.84    4.01
  -2  -5   1    3.51    3.69
   2  -5   0    6.99    4.51
   2  -5   0    7.76    3.49
  -2  -5   0    9.72    5.28
  -2  -5   0    5.50    3.37
   2  -5   1   14.22    5.22
   2  -5   1   15.79    4.84
  -2  -5  -1   20.98    7.36
   2  -5   2    7.24    5.92
   2  -5   2   12.59    4.63
  -2  -5  -2   18.90    4.71
   2  -5   3    1.68    2.90
   2  -5   3   -1.87    2.33
  -2  -5  -3    7.83    3.30
   2  -5   4    1.88    3.30
  -2  -5  -4    2.20    3.97
   2  -5   5   -0.40    1.80
  -2  -5  -5    2.05    2.71
   3   0 -24    0.13    2.04
  -3   0  24    1.20    3.01
  -3   0  24    1.51    2.01
   3   0 -23    0.84    1.22
  -3   0  23    1.80    2.88
  -3   0  23    0.90    1.65
   3   0 -22    0.40    1.45
  -3   0  22   -1.09    2.27
  -3   0  22    0.68    1.26
   3   0 -21    5.88    2.68
  -3   0  21    3.86    4.16
  -3   0  21    4.28    2.54
   3   0 -20    1.93    1.93
  -3   0  20    3.75    3.03
  -3   0  20    1.35    1.81
   3   0 -19   58.20    8.16
  -3   0  19   69.62   11.77
  -3   0  19   57.13    6.97
   3   0 -18   94.61    9.86
  -3   0  18   72.05    8.31
   3   0 -17   11.14    2.88
  -3   0  17   13.05    2.58
   3   0 -16  101.02    9.36
  -3   0  16   95.52    8.33
   3   0 -15    1.07    1.04
  -3   0  15    0.75    1.99
  -3   0  15    0.55    0.89
   3   0 -14   21.36    2.91
  -3   0  14   22.45    3.62
  -3   0  14   21.80    2.55
   3   0 -13   98.24   11.00
   3   0 -13   94.63    7.33
  -3   0  13   93.89    7.07
   3   0 -12   17.01    3.98
   3   0 -12   16.55    2.11
  -3   0  12   17.61    2.58
  -3   0  12   15.31    1.96
   3   0 -11   30.73    5.79
   3   0 -11   43.71    4.06
  -3   0  11   42.53    2.97
   3   0 -10    7.72    2.40
   3   0 -10    7.38    1.57
  -3   0  10    9.69    2.93
  -3   0  10    8.19    1.11
   3   0  -9   89.55    8.00
   3   0  -9   73.14    4.42
  -3   0   9   97.98    9.52
  -3   0   9   69.49    3.92
   3   0  -8    6.57    1.28
   3   0  -8    6.51    0.95
  -3   0   8    9.63    2.91
  -3   0   8    6.03    1.08
   3   0  -7  228.11   17.11
  -3   0   7  190.10   12.39
  -3   0   7  167.78    8.54
   3   0  -6    3.09    1.30
  -3   0   6    2.74    1.25
  -3   0   6    0.75    0.38
   3   0  -5  114.10    8.53
  -3   0   5   73.50    7.21
  -3   0   5   72.30    4.04
  -3   0   5   98.44    4.21
  -3   0   4   25.25    1.50
  -3   0   4   23.92    1.45
   3   0  -3 1556.49  169.42
  -3   0   3 1638.35  155.00
  -3   0   3 1538.89  144.77
   3   0  -2  233.60   16.43
  -3   0   2  235.84   11.84
   3   0  -1   35.90    3.93
   3   0  -1   32.87    2.24
  -3   0   1   41.54    2.08
   3   0   0   49.09    3.08
  -3   0   0   44.03    1.90
   3   0   1  197.97   10.52
  -3   0  -1  229.41   11.14
   3   0   2   49.71    2.82
  -3   0  -2   48.38    2.30
   3   0   3   46.35    2.84
  -3   0  -3   33.77    2.10
   3   0   4   55.11    3.39
  -3   0  -4   49.83    2.83
   3   0   5   10.10    1.38
  -3   0  -5    8.30    1.10
   3   0   6   29.62    2.78
  -3   0  -6   23.33    2.05
   3   0   7    5.05    1.43
  -3   0  -7    5.13    1.26
   3   0   8   81.48    4.74
  -3   0  -8   74.32    4.28
   3   0   9   16.24    2.48
  -3   0  -9   12.40    2.01
   3   0  10   11.87    2.12
  -3   0 -10   11.29    2.01
   3   0  11   14.51    1.71
  -3   0 -11   18.80    2.61
   3   0  12   12.96    1.76
  -3   0 -12   15.38    2.63
   3   0  13   22.11    2.61
  -3   0 -13   31.80    3.82
   3   0  14    4.97    2.14
  -3   0 -14    4.67    2.08
   3   0  15   42.63    6.30
  -3   0 -15   51.72    6.23
   3   0  16   18.78    2.88
  -3   0 -16   24.23    4.34
   3   0  17   -0.12    0.86
  -3   0 -17    0.99    1.24
   3   0  18    3.79    1.65
  -3   0 -18    3.90    1.47
   3   0  19   35.90    6.81
  -3   0 -19   36.36    6.81
   3   0  20   28.28    6.16
  -3   0 -20   23.79    3.84
   3   0  21    8.17    4.68
  -3   0 -21    8.83    3.98
   3   0  22    2.10    2.94
  -3   0 -22    1.12    2.68
   3   0  23    3.62    2.61
  -3   0 -23    5.28    3.76
   3   1 -24    4.52    3.11
  -3   1  24    1.99    1.67
   3  -1 -24    1.95    2.44
  -3  -1  24    3.53    3.55
  -3  -1  24    1.84    2.58
   3   1 -23    0.38    2.47
  -3   1  23    2.75    2.15
   3  -1 -23    0.27    2.03
  -3  -1  23    4.08    2.95
  -3  -1  23    1.22    1.29
   3   1 -22    0.11    2.02
  -3   1  22    1.06    1.65
   3  -1 -22    0.67    1.64
  -3  -1  22   -0.06    2.46
  -3  -1  22    1.87    1.96
   3   1 -21   24.37    5.88
  -3   1  21   21.75    4.71
   3  -1 -21   22.09    4.68
  -3  -1  21   15.81    6.65
  -3  -1  21   20.73    5.47
   3   1 -20    6.68    3.21
  -3   1  20    6.47    2.50
   3  -1 -20    6.09    2.43
  -3  -1  20    3.86    3.76
  -3  -1  20    5.30    2.94
  -3   1  19    1.27    1.65
   3   1 -19    2.74    2.14
   3  -1 -19    2.23    1.49
  -3  -1  19    2.21    1.15
  -3   1  18   12.53    5.96
   3   1 -18   16.31    2.58
  -3   1  18   11.55    3.07
   3  -1 -18   14.28    2.76
  -3  -1  18   15.52    3.51
  -3   1  17   42.70    8.96
   3   1 -17   37.62    5.97
  -3   1  17   36.33    4.74
   3  -1 -17   37.33    4.47
  -3  -1  17   39.65    5.52
  -3   1  16    0.16    1.41
   3   1 -16    0.75    1.38
  -3   1  16    0.98    1.01
   3  -1 -16    0.19    0.91
  -3  -1  16    1.73    1.20
  -3   1  15   36.45    4.13
   3   1 -15   46.86    5.87
  -3   1  15   29.23    8.06
  -3  -1  15   40.15    7.24
   3  -1 -15   40.88    4.02
  -3  -1  15   43.66    5.18
  -3   1  14   24.99    5.77
  -3   1  14   25.54    3.56
   3   1 -14   24.89    4.03
  -3  -1  14   24.68    5.17
   3  -1 -14   25.48    3.85
   3  -1 -14   22.39    2.66
  -3  -1  14   23.05    3.31
  -3   1  13   64.52    9.63
  -3   1  13   59.77    4.73
   3   1 -13   67.64    7.00
  -3  -1  13   54.62    7.95
   3  -1 -13   78.09    7.50
   3  -1 -13   63.74    4.73
  -3  -1  13   67.48    6.40
  -3   1  12  303.62   31.81
  -3   1  12  282.68   19.63
   3   1 -12  310.19   25.69
  -3  -1  12  312.60   28.30
   3  -1 -12  346.08   27.68
   3  -1 -12  308.24   22.21
  -3  -1  12  313.16   24.55
   3   1 -11    8.37    3.03
  -3   1  11   15.78    1.66
  -3   1  11   20.77    4.64
  -3  -1  11   18.23    2.53
   3  -1 -11   15.71    1.58
   3  -1 -11   18.78    2.74
  -3  -1  11   15.58    2.45
   3   1 -10  202.44   15.44
  -3   1  10  141.28    8.18
  -3   1  10  223.62   20.23
  -3  -1  10  193.64   17.21
   3  -1 -10  175.65    9.51
   3  -1 -10  187.06   16.21
  -3  -1  10  170.69   11.92
   3   1  -9   86.19    7.40
  -3   1   9   82.00    4.46
  -3   1   9   76.75    7.70
   3  -1  -9   87.08    4.13
  -3  -1   9   70.31    9.49
   3  -1  -9   97.41    7.20
  -3  -1   9   91.57    6.35
  -3   1   8   48.03    2.44
   3  -1  -8   41.06    5.27
  -3  -1   8   35.99    4.22
   3  -1  -8   49.04    2.40
  -3  -1   8   52.25    3.91
   3   1  -7   68.97    5.07
  -3   1   7   57.87    6.13
  -3   1   7   54.70    2.28
   3  -1  -7   65.49    2.66
  -3  -1   7   67.78    4.07
  -3  -1   7   58.47    3.28
   3   1  -6    3.79    1.48
  -3   1   6    5.21    2.18
   3  -1  -6    3.50    0.35
  -3  -1   6    4.05    1.41
  -3  -1   6    2.58    1.33
  -3  -1   6    4.33    0.99
  -3   1   5  171.95   12.03
   3  -1  -5  224.30   16.64
  -3  -1   5  199.92   13.44
  -3  -1   5  187.87   11.48
   3   1  -4    5.70    1.51
   3  -1  -4    5.11    2.33
  -3  -1   4   10.03    1.52
  -3  -1   4    3.89    1.23
   3   1  -3  126.13    7.56
  -3  -1   3  132.36    8.86
   3   1  -2  128.44    7.96
   3  -1  -2   95.92    8.70
  -3  -1   2  129.93    8.07
   3   1  -1  297.50   22.86
   3  -1  -1  396.48   29.51
   3   1   0  820.82   66.92
   3  -1   0  694.81   60.86
   3  -1   0  852.40   57.86
  -3  -1   0  848.93   70.08
   3   1   1  310.10   22.33
  -3   1  -1  282.22   15.49
  -3  -1  -1  365.72   24.82
   3  -1   1  306.72   16.08
   3   1   2  188.93   13.58
  -3   1  -2  162.01    8.48
  -3  -1  -2  180.14   12.06
   3  -1   2  191.71    9.73
   3   1   3  241.71   16.79
  -3   1  -3  234.74   12.74
  -3  -1  -3  249.33   16.23
   3  -1   3  252.50   13.25
   3   1   4   62.90    4.56
  -3   1  -4   62.59    3.51
  -3  -1  -4   78.02    5.83
   3  -1   4   66.83    4.18
   3   1   5  142.94   11.05
  -3   1  -5  136.63    7.86
  -3  -1  -5  157.16   10.82
   3  -1   5  140.04    7.94
   3   1   6  445.81   34.25
  -3   1  -6  385.45   26.68
  -3  -1  -6  460.10   33.64
   3  -1   6  452.67   30.56
   3   1   7   68.80    6.56
  -3   1  -7   61.14    4.28
  -3  -1  -7   69.67    5.82
   3  -1   7   65.51    4.50
   3   1   8    3.30    1.51
  -3   1  -8    3.44    1.04
  -3  -1  -8    2.72    0.95
   3  -1   8    2.88    1.04
   3   1   9    4.22    1.28
  -3   1  -9    4.86    1.25
  -3  -1  -9    3.77    0.94
   3  -1   9    3.93    0.79
   3   1  10   12.99    2.67
  -3   1 -10    7.80    1.18
  -3  -1 -10   10.27    2.36
   3  -1  10    8.71    1.85
   3   1  11    2.36    1.30
  -3   1 -11    2.91    0.92
  -3  -1 -11    3.64    1.65
   3  -1  11    5.12    1.42
   3   1  12   35.98    5.16
  -3   1 -12   25.05    2.58
  -3  -1 -12   34.53    4.33
   3  -1  12   35.23    4.36
   3   1  13   25.86    4.79
  -3   1 -13   19.93    3.74
  -3  -1 -13   24.09    4.02
   3  -1  13   25.16    4.00
   3   1  14   21.86    3.14
  -3   1 -14   21.77    3.72
  -3  -1 -14   17.88    2.48
   3  -1  14   21.44    2.63
   3   1  15   32.81    6.00
  -3   1 -15   27.35    4.73
  -3  -1 -15   26.20    3.54
   3  -1  15   30.80    5.07
   3   1  16   58.06    8.81
  -3   1 -16   48.54    6.93
  -3  -1 -16   58.30    8.04
   3  -1  16   47.13    6.90
   3   1  17    9.11    3.43
  -3   1 -17    6.70    2.94
  -3  -1 -17   10.51    3.50
   3  -1  17    5.99    1.83
   3   1  18   -0.23    1.42
  -3   1 -18   -0.03    0.75
  -3  -1 -18    0.37    0.84
   3  -1  18   -0.25    1.19
   3   1  19    4.30    3.12
  -3   1 -19    3.11    2.66
  -3  -1 -19    4.49    2.94
   3   1  20    2.45    3.24
  -3   1 -20    2.58    2.83
  -3  -1 -20    3.94    3.10
   3  -1  20    6.16    3.24
   3   1  21    8.16    4.23
  -3   1 -21    7.55    4.01
  -3  -1 -21    9.61    4.04
   3  -1  21    5.92    2.65
   3   1  22    9.99    5.10
  -3   1 -22    8.83    3.00
  -3  -1 -22   11.35    4.67
   3  -1  22    8.00    5.01
   3   1  23    6.21    3.98
  -3   1 -23    2.09    3.41
  -3  -1 -23    2.64    2.20
   3  -1  23    2.59    3.51
  -3   2  22   -1.50    2.84
   3   2 -22    0.72    1.56
  -3   2  22   -0.04    1.56
   3  -2 -22    0.56    1.50
  -3  -2  22    2.43    2.05
  -3   2  21    5.84    2.82
   3   2 -21    7.71    2.88
  -3   2  21    5.80    5.13
  -3  -2  21    4.67    4.27
   3  -2 -21    7.01    2.80
  -3  -2  21    7.43    2.35
  -3   2  20    3.44    4.34
  -3   2  20    4.88    2.33
   3  -2 -20    6.60    2.38
  -3  -2  20    4.45    3.63
  -3  -2  20    4.07    3.30
  -3   2  19   -0.66    1.78
  -3   2  19    1.27    1.41
   3  -2 -19    1.65    1.35
  -3  -2  19    1.33    2.22
  -3  -2  19    2.24    1.83
  -3   2  18    5.60    4.51
  -3   2  18    7.08    2.22
   3  -2 -18    7.59    2.18
  -3  -2  18    5.46    2.33
  -3  -2  18    7.98    2.96
  -3   2  17    1.06    2.46
  -3   2  17    0.87    1.35
   3  -2 -17    1.46    1.41
  -3  -2  17    1.99    1.98
  -3  -2  17    0.28    1.78
  -3   2  16   13.06    5.60
  -3   2  16   13.29    2.60
   3  -2 -16   12.16    2.32
  -3  -2  16    7.13    3.57
  -3  -2  16   15.19    3.84
  -3   2  15    1.08    1.90
  -3   2  15    3.09    1.62
   3  -2 -15    2.04    1.17
  -3  -2  15    1.85    1.84
  -3  -2  15    2.49    1.95
  -3   2  14   44.90    9.33
  -3   2  14   44.83    4.41
   3  -2 -14   49.46    4.97
  -3  -2  14   18.87    6.39
  -3  -2  14   47.36    6.47
  -3   2  13   31.53    3.53
  -3   2  13   33.68    5.41
  -3  -2  13   35.33    5.45
   3  -2 -13   31.15    3.04
   3  -2 -13   34.90    7.35
  -3  -2  13   31.57    5.10
  -3   2  12   54.17    4.91
  -3   2  12   68.68   11.19
  -3  -2  12   60.91    7.54
   3  -2 -12   52.09    3.93
   3  -2 -12   55.52    9.32
  -3  -2  12   61.08    7.34
  -3   2  11  102.16    7.20
  -3   2  11  131.20   17.01
  -3  -2  11  130.53   12.36
   3  -2 -11   98.16    6.37
   3  -2 -11   84.38   13.13
  -3  -2  11  121.61   11.52
  -3   2  10  287.18   19.02
   3  -2 -10  237.05   26.50
  -3  -2  10  235.29   18.91
   3  -2 -10  281.75   17.78
  -3  -2  10  276.36   20.54
  -3   2   9  226.57   22.38
  -3   2   9  226.31   16.09
   3  -2  -9  245.64   15.03
  -3  -2   9  228.84   19.40
  -3  -2   9  242.59   21.06
  -3   2   8   92.91    7.68
   3  -2  -8   93.93    5.30
   3  -2  -8   64.71    9.99
  -3  -2   8   84.64    6.87
  -3  -2   8   89.33    7.59
  -3  -2   8   94.68    8.65
   3   2  -7   66.45    4.93
  -3   2   7   86.53    7.31
   3  -2  -7   83.20    4.42
   3  -2  -7   61.31   13.75
  -3  -2   7   75.23    6.40
  -3  -2   7   70.66    5.18
   3   2  -6   25.56    2.28
  -3   2   6   33.53    4.94
   3  -2  -6   26.07    1.86
   3  -2  -6   19.44    3.19
  -3  -2   6   30.64    3.95
   3   2  -5   97.52    5.83
   3  -2  -5   84.62    8.69
   3  -2  -5   78.35    4.01
  -3  -2   5   95.15    9.15
  -3  -2   5   93.57    8.28
   3   2  -4   30.45    3.18
   3  -2  -4   16.04    1.30
   3  -2  -3   54.14    6.37
  -3  -2   3   49.36    6.36
   3   2  -2   46.58    3.62
   3  -2  -2   48.75    3.06
  -3  -2   2   47.90    4.38
   3  -2  -1   79.32    4.90
   3  -2  -1   97.69    4.89
  -3  -2   1  100.24    8.51
   3   2   0   72.22    5.63
   3  -2   0   69.07    6.91
   3  -2   0   57.51    4.75
   3  -2   0   62.47    3.56
   3  -2   1   39.35    3.87
   3  -2   1   43.09    2.34
  -3  -2  -1   29.28    3.21
   3   2   2  116.27    9.83
   3  -2   2  193.26   14.07
   3  -2   2  133.65    7.58
  -3  -2  -2  153.53   12.98
   3   2   3   92.97   10.88
  -3  -2  -3  135.81   11.74
   3   2   4   96.09    9.72
   3  -2   4   69.75    4.74
  -3  -2  -4   88.04    8.73
   3   2   5  151.05   15.11
  -3   2  -5  123.63    9.08
  -3  -2  -5  149.75   13.28
   3  -2   5  135.58    9.12
   3   2   6   66.47    9.15
  -3   2  -6   53.58    4.94
  -3  -2  -6   67.58    7.48
   3  -2   6   57.38    4.90
   3   2   7  266.12   25.75
  -3   2  -7  203.61   16.18
  -3  -2  -7  264.28   23.30
   3  -2   7  221.63   16.55
   3   2   8  247.46   23.13
  -3   2  -8  224.03   17.43
  -3  -2  -8  209.49   17.23
   3  -2   8  260.18   19.23
   3   2   9  104.92   10.00
  -3   2  -9  104.84    8.66
  -3  -2  -9   85.22    7.39
   3  -2   9  117.76    9.22
   3   2  10   14.54    4.14
  -3   2 -10   13.85    2.51
  -3  -2 -10    8.33    2.13
   3  -2  10   11.82    1.58
   3   2  11   18.82    3.43
  -3   2 -11   20.13    3.53
  -3  -2 -11   18.21    2.88
   3  -2  11   22.24    3.37
   3   2  12   20.97    5.00
  -3   2 -12   20.71    3.64
  -3  -2 -12   18.06    3.10
   3  -2  12   17.99    2.45
   3   2  13   16.23    3.44
  -3   2 -13   17.99    3.97
  -3  -2 -13   18.94    4.32
   3  -2  13   22.88    4.12
   3   2  14   31.70    6.77
  -3   2 -14   27.04    5.07
  -3  -2 -14   36.13    6.32
   3  -2  14   25.60    3.54
   3   2  15   69.41   11.29
  -3   2 -15   56.56    8.50
  -3  -2 -15   67.37   10.19
   3  -2  15   56.77    8.25
   3   2  16    7.76    3.08
  -3   2 -16    8.51    2.21
  -3  -2 -16    9.83    3.63
   3  -2  16    7.92    2.00
   3   2  17    3.31    1.97
  -3   2 -17   -0.70    0.91
  -3  -2 -17   -0.45    0.97
   3  -2  17    0.17    1.29
   3   2  18   24.67    6.96
  -3   2 -18   17.80    3.44
  -3  -2 -18   21.73    5.40
   3  -2  18   15.26    3.21
   3   2  19   10.83    5.03
  -3   2 -19    8.23    2.66
  -3  -2 -19   12.19    4.86
   3  -2  19    5.44    3.91
   3   2  20   12.98    5.46
  -3   2 -20    8.48    2.99
  -3  -2 -20   13.55    5.38
   3  -2  20    7.73    4.41
   3   2  21   16.40    6.38
  -3   2 -21    8.83    5.49
  -3  -2 -21   13.89    4.04
   3  -2  21   13.43    5.10
  -3   3  19   32.56   10.61
  -3   3  19   33.37    6.10
   3  -3 -19   28.97    4.82
  -3  -3  19    5.40    6.43
  -3  -3  19   32.65    8.15
  -3   3  18    3.16    4.41
  -3   3  18    4.46    2.39
   3  -3 -18    2.52    1.85
  -3  -3  18   -0.41    2.82
  -3  -3  18    5.61    3.25
  -3   3  17    7.96    5.14
  -3   3  17    4.77    2.25
   3  -3 -17    4.36    1.95
  -3  -3  17    1.57    3.96
  -3  -3  17    6.07    3.51
  -3   3  16    0.28    1.23
  -3   3  16   -0.10    1.41
  -3   3  16    0.77    1.81
  -3  -3  16    0.61    1.75
   3  -3 -16    0.45    1.16
  -3  -3  16    2.17    1.93
  -3   3  15   23.73    7.52
  -3   3  15   17.84    3.80
   3  -3 -15   21.76    3.27
  -3  -3  15    3.64    4.54
  -3  -3  15   19.82    5.29
  -3   3  14    8.67    2.69
  -3  -3  14    7.03    2.62
   3  -3 -14   11.31    2.28
  -3  -3  14   11.57    4.17
  -3   3  13    1.94    2.50
  -3   3  13    1.94    1.68
   3  -3 -13    2.81    1.20
  -3  -3  13    1.48    1.65
  -3  -3  13    3.24    2.54
  -3   3  12    8.40    2.16
  -3   3  12    5.63    3.24
   3  -3 -12    6.73    1.54
  -3  -3  12    4.11    1.78
   3  -3 -12    5.80    3.37
  -3  -3  12    7.63    2.18
  -3   3  11    2.81    1.88
   3  -3 -11    4.80    1.81
   3  -3 -11    3.18    1.93
  -3  -3  11    3.90    3.69
  -3  -3  11    7.33    2.94
  -3   3  10   29.26    6.67
   3  -3 -10   24.22    2.64
   3  -3 -10   25.66    4.09
  -3  -3  10   32.61    7.51
  -3  -3  10   33.52    5.82
  -3   3   9    3.68    3.92
   3  -3  -9    7.14    1.70
   3  -3  -9    7.36    2.38
  -3  -3   9   21.84    5.15
  -3  -3   9   23.16    3.89
  -3   3   8  115.63   16.15
   3  -3  -8  107.24   11.27
  -3  -3   8  196.65   21.73
  -3  -3   8  164.71   16.70
   3  -3  -7  223.09   24.38
   3  -3  -7  205.19   15.63
  -3  -3   7  209.14   20.43
  -3  -3   7  262.64   25.05
   3  -3  -6   63.79   10.53
   3  -3  -6   96.49    8.44
  -3  -3   6   93.62    9.94
  -3  -3   6  129.20   13.14
   3  -3  -5   92.52   17.16
   3  -3  -5   77.59    7.70
  -3  -3   5  125.20   13.62
  -3  -3   5  109.68   12.25
   3  -3  -4  181.70   17.94
  -3  -3   4  195.49   22.13
  -3  -3   4  154.29   17.67
   3  -3  -3  130.92   12.19
   3  -3  -3  115.59    8.60
   3  -3  -3  143.34    9.23
   3  -3  -2   39.05    5.00
   3  -3  -2   34.87    3.09
   3   3  -1   34.95    1.71
   3  -3  -1   40.18    4.90
   3  -3  -1   40.68    5.26
   3  -3  -1   36.36    3.34
  -3  -3   1   48.99    8.07
   3  -3   0   13.38    3.12
   3  -3   0   16.61    2.25
   3   3   1   46.62    3.50
   3  -3   1   47.24    6.66
   3  -3   1   39.13    4.74
   3  -3   1   47.94    4.01
  -3  -3  -1   58.65    7.42
   3   3   2   23.06    2.49
   3  -3   2   34.35    4.12
   3  -3   2   31.14    4.12
   3  -3   2   29.01    3.02
   3   3   3    8.76    1.88
   3  -3   3   -0.05    1.71
   3  -3   3    1.43    1.18
   3   3   4   -0.45    1.39
   3  -3   4    2.82    1.50
   3  -3   4    0.55    0.84
  -3  -3  -4    0.45    1.91
   3   3   5    0.54    2.81
   3  -3   5    6.47    1.79
   3  -3   5    1.31    1.15
  -3  -3  -5    0.57    1.48
   3   3   6    7.12    3.67
   3  -3   6    4.77    1.74
  -3  -3  -6    5.36    1.97
   3   3   7   10.05    4.03
   3  -3   7    4.28    2.06
  -3  -3  -7    6.50    1.99
   3   3   8   52.01    6.97
   3  -3   8   48.16    5.83
  -3  -3  -8   48.01    5.87
   3   3   9   73.71   11.69
   3  -3   9   58.08    6.91
  -3  -3  -9   59.99    7.65
   3   3  10   92.19   13.81
   3  -3  10   83.31    9.41
  -3  -3 -10   70.32    8.71
   3   3  11   16.46    4.82
   3  -3  11   14.83    4.00
  -3  -3 -11   18.32    5.50
   3   3  12  142.81   20.31
  -3   3 -12  104.75   14.05
  -3  -3 -12  125.80   15.88
   3  -3  12   87.76    8.79
   3   3  13   80.25   12.03
  -3   3 -13   76.46   11.57
  -3  -3 -13   95.02   14.10
   3  -3  13   71.63   10.65
   3   3  14   12.52    6.73
  -3   3 -14    9.49    4.18
  -3  -3 -14   10.69    5.06
   3  -3  14    9.26    3.70
   3   3  15    5.93    4.37
  -3   3 -15    5.40    3.41
  -3  -3 -15    7.40    4.14
   3  -3  15    3.29    2.88
   3   3  16   -0.10    1.79
  -3   3 -16   -0.08    2.21
  -3  -3 -16    1.68    1.41
   3  -3  16    0.80    1.85
   3   3  17    2.03    3.28
  -3   3 -17    2.91    1.71
  -3  -3 -17    2.44    2.97
   3  -3  17   -0.03    1.58
   3   3  18    1.09    3.68
  -3   3 -18    3.43    3.00
  -3  -3 -18    3.78    2.99
   3  -3  18   -0.45    2.81
  -3   4  14    4.94    4.05
   3  -4 -14    3.78    1.89
  -3  -4  14    2.53    5.26
  -3  -4  14    5.35    3.90
  -3   4  13    3.36    2.98
   3  -4 -13    1.75    1.68
  -3  -4  13    2.57    4.34
  -3  -4  13    3.02    3.25
  -3   4  12    1.41    2.29
   3  -4 -12    1.10    1.22
  -3  -4  12    2.68    3.54
  -3  -4  12   -0.22    2.72
   3  -4 -11    2.67    1.65
  -3  -4  11    1.89    3.96
  -3  -4  11    2.44    3.15
   3  -4 -10    4.65    1.81
  -3  -4  10    2.89    4.71
  -3  -4  10    7.09    3.76
   3  -4  -9   -0.68    1.50
   3  -4  -9    1.11    1.25
  -3  -4   9    0.34    1.60
  -3  -4   9   -0.29    2.03
   3  -4  -8    4.40    3.51
   3  -4  -8    7.32    2.39
  -3  -4   8   14.51    5.64
  -3  -4   8   12.31    4.46
   3  -4  -7   18.24    5.29
   3  -4  -7   21.55    3.62
  -3  -4   7   22.98    5.01
  -3  -4   7   23.61    4.28
   3  -4  -6   85.09   10.23
  -3  -4   6   79.12   16.25
  -3  -4   6   67.75   12.75
  -3  -4   5  116.27   20.39
  -3  -4   5  111.44   17.38
   3  -4  -4   10.52    2.73
   3  -4  -4   10.10    2.61
   3  -4  -4    5.44    2.21
   3  -4  -3    1.40    1.53
   3  -4  -3    2.25    1.63
   3  -4  -3    1.35    1.42
  -3  -4   3    3.34    1.90
  -3  -4   3    5.85    3.09
   3  -4  -2    5.21    3.20
   3  -4  -2    2.25    1.75
   3  -4  -2    3.52    1.64
  -3  -4   2    5.59    4.01
   3  -4  -1   16.28    3.17
   3  -4  -1    8.16    3.31
   3  -4  -1   12.51    2.71
  -3  -4   1   17.77    5.74
   3  -4   0   26.75    3.91
   3  -4   0   19.26    3.78
   3  -4   0   20.18    3.60
  -3  -4   0   37.51    7.50
   3  -4   1   21.50    3.69
   3  -4   1   14.56    4.30
   3  -4   1   17.20    3.47
  -3  -4  -1   32.51    6.34
   3  -4   2    8.80    2.02
   3  -4   2   -0.15    2.29
   3  -4   2    3.37    2.03
  -3  -4  -2    9.26    2.58
   3  -4   3    2.61    1.81
   3  -4   3    2.68    2.10
   3  -4   3    1.48    1.60
  -3  -4  -3    2.50    1.81
   3  -4   4   10.16    2.67
   3  -4   4    3.28    2.87
   3  -4   4    2.95    2.16
  -3  -4  -4    8.40    4.41
   3  -4   5    9.13    4.10
   3  -4   5   10.19    2.75
  -3  -4  -5   16.41    5.30
   3  -4   6    2.60    1.87
   3  -4   6    1.78    2.75
   3  -4   6    1.84    1.88
  -3  -4  -6    8.16    3.45
   3   4   7    9.41    3.95
   3  -4   7    8.62    3.04
   3  -4   7    7.58    2.99
  -3  -4  -7   13.95    5.20
   3   4   8    1.57    4.98
   3  -4   8    7.19    2.78
   3  -4   8    1.63    2.38
  -3  -4  -8    5.15    3.73
   3   4   9   17.81    8.64
   3  -4   9   23.97    4.76
   3  -4   9    8.07    4.39
  -3  -4  -9   21.21    6.98
   3   4  10   17.81    4.07
   3   4  10   55.14   12.36
   3  -4  10   33.40    6.60
  -3  -4 -10   42.72    7.07
   3   4  11   16.45    5.67
   3   4  11   61.81   12.68
   3  -4  11   30.24    6.26
  -3  -4 -11   41.05    6.83
   3   4  12    1.27    1.56
   3   4  12   -0.65    4.09
   3  -4  12    0.69    2.03
  -3  -4 -12    4.74    3.11
   3   4  13    2.01    1.92
   3   4  13    1.91    2.87
   3  -4  13    2.93    2.62
  -3  -4 -13    3.07    3.46
   4   0 -23    1.68    1.79
  -4   0  23    3.67    3.08
  -4   0  23   -1.03    1.72
   4   0 -22    3.75    2.51
  -4   0  22    5.98    4.30
  -4   0  22    2.64    2.08
   4   0 -21   -0.40    1.25
  -4   0  21   -0.71    2.58
  -4   0  21    0.81    1.06
   4   0 -20    2.99    2.18
  -4   0  20    5.56    4.48
  -4   0  20    3.70    2.01
   4   0 -19   14.75    3.50
  -4   0  19   19.86    4.61
  -4   0  19   12.15    3.19
   4   0 -18    1.05    1.44
  -4   0  18    2.66    3.01
  -4   0  18    1.08    1.15
   4   0 -17    9.02    2.39
  -4   0  17   12.23    4.97
  -4   0  17    6.10    1.95
   4   0 -16   18.38    3.14
  -4   0  16   23.42    7.24
  -4   0  16   16.70    2.68
   4   0 -15    5.30    3.19
   4   0 -15    6.10    1.76
  -4   0  15   10.73    4.20
  -4   0  15    3.04    1.40
   4   0 -14    4.19    3.36
   4   0 -14    3.94    1.55
  -4   0  14    9.79    4.34
  -4   0  14    2.09    1.58
   4   0 -13  736.69   80.88
   4   0 -13  668.31   60.89
  -4   0  13  938.74  102.66
  -4   0  13  625.36   55.14
   4   0 -12   24.73    5.75
  -4   0  12   23.49    2.59
  -4   0  11   13.51    2.36
  -4   0  11   12.56    1.55
   4   0 -10    7.02    3.41
  -4   0  10   14.58    3.53
  -4   0  10   11.04    1.18
   4   0  -9    1.92    2.52
  -4   0   9    1.18    1.67
  -4   0   9    0.45    0.41
   4   0  -8   -0.15    0.99
  -4   0   8    1.72    1.51
  -4   0   8    0.84    0.62
  -4   0   8    0.75    0.52
   4   0  -7    9.16    2.65
  -4   0   7    7.26    2.65
  -4   0   7    7.07    1.11
  -4   0   7    5.76    0.62
   4   0  -6   39.55    3.71
  -4   0   6   28.45    2.14
  -4   0   6   32.04    1.61
   4   0  -5   25.84    3.79
  -4   0   5   19.33    1.47
  -4   0   5   18.89    1.25
  -4   0   4   11.03    1.03
  -4   0   4   10.33    0.94
  -4   0   3   57.02    3.01
  -4   0   3   49.86    2.64
   4   0  -2  772.59   71.53
  -4   0   2  810.73   59.83
   4   0  -1  367.85   31.89
  -4   0   1  621.34   37.59
   4   0   0    2.98    0.81
  -4   0   0    3.23    0.57
   4   0   1  145.02    9.49
  -4   0  -1  196.81   10.54
   4   0   2   11.49    1.64
  -4   0  -2   10.22    1.38
   4   0   3  136.13    8.27
  -4   0  -3  146.61    8.70
   4   0   4   51.82    3.78
  -4   0  -4   40.68    2.99
   4   0   5  324.38   22.96
  -4   0  -5  317.08   21.24
   4   0   6   79.57    6.32
  -4   0  -6   85.67    6.03
   4   0   7   32.53    3.37
  -4   0  -7   30.56    3.06
   4   0   8   16.08    2.47
  -4   0  -8   14.91    2.34
   4   0   9   24.94    3.13
  -4   0  -9   20.65    1.85
   4   0  10   61.36    6.32
  -4   0 -10   59.94    5.54
   4   0  11   -0.25    0.72
  -4   0 -11    0.88    0.63
   4   0  12    9.83    2.92
  -4   0 -12    9.62    2.44
   4   0  13   -2.53    1.49
  -4   0 -13    1.09    0.74
   4   0  14  144.62   15.89
  -4   0 -14  129.74   13.03
   4   0  15   50.72    7.59
  -4   0 -15   36.96    4.08
   4   0  16    9.01    4.10
  -4   0 -16    9.61    3.28
   4   0  17    2.94    2.26
  -4   0 -17    0.15    1.66
   4   0  18    1.81    3.13
  -4   0 -18    4.04    2.31
   4   0  19    0.85    1.84
  -4   0 -19   -0.66    1.48
   4   0  20    2.43    3.46
  -4   0 -20    3.23    2.76
   4   0  21   15.96    5.89
  -4   0 -21    9.40    5.04
  -4   1  22    0.37    1.49
   4   1 -22    2.37    2.15
  -4   1  22    0.08    2.31
  -4  -1  22    2.01    3.11
   4  -1 -22    0.87    1.54
  -4  -1  22    0.13    1.91
  -4   1  21   15.25    4.34
   4   1 -21   30.37    6.33
  -4   1  21   33.63   10.09
  -4  -1  21   24.25    8.88
   4  -1 -21   19.00    4.49
  -4  -1  21   22.35    5.59
  -4   1  20   10.37    3.20
   4   1 -20   14.74    4.61
  -4   1  20   17.35    7.53
  -4  -1  20   12.68    4.21
   4  -1 -20   11.06    3.11
  -4  -1  20   11.19    3.92
  -4   1  19    2.18    1.63
   4   1 -19    2.90    2.41
  -4   1  19    4.51    4.10
  -4  -1  19    2.11    3.50
   4  -1 -19    2.31    1.62
  -4  -1  19    2.22    1.91
  -4   1  18    4.98    4.17
  -4   1  18    2.71    1.51
   4  -1 -18    2.25    1.48
  -4  -1  18    2.00    3.38
  -4  -1  18    2.77    1.87
  -4   1  17    7.90    3.15
  -4   1  17    5.87    1.70
   4  -1 -17    4.01    1.70
  -4  -1  17    6.06    4.27
  -4  -1  17    5.57    2.17
  -4   1  16    1.59    1.02
  -4   1  16    1.89    3.51
   4  -1 -16    1.48    1.08
  -4  -1  16    2.08    2.94
   4  -1 -16    2.09    1.78
  -4  -1  16    2.83    1.49
  -4   1  15   11.49    2.31
  -4   1  15   16.85    6.60
   4  -1 -15   11.16    2.47
  -4  -1  15   18.95    5.60
   4  -1 -15   14.35    3.56
  -4  -1  15   11.42    2.78
  -4   1  14   10.35    1.55
  -4   1  14   19.22    6.40
  -4  -1  14   18.32    3.58
   4  -1 -14   11.70    1.72
   4  -1 -14   15.84    3.34
  -4  -1  14   11.87    2.37
   4   1 -13   11.92    3.37
  -4   1  13    9.51    1.51
   4  -1 -13   11.01    1.82
   4  -1 -13   12.41    2.81
  -4  -1  13   11.69    2.39
   4   1 -12   39.01    5.78
  -4   1  12   31.24    2.63
  -4   1  12   36.58    6.99
  -4  -1  12   31.94    3.85
   4  -1 -12   35.07    2.93
   4  -1 -12   41.58    4.80
  -4  -1  12   37.86    4.19
   4   1 -11  277.09   24.06
  -4   1  11  270.56   29.49
   4  -1 -11  261.46   16.43
   4  -1 -11  338.60   32.54
  -4  -1  11  307.97   28.45
  -4  -1  11  281.90   21.78
   4   1 -10  332.65   30.93
  -4   1  10  386.06   37.25
   4  -1 -10  303.71   18.40
   4  -1 -10  372.68   35.40
  -4  -1  10  342.46   35.60
  -4  -1  10  348.02   26.02
   4   1  -9   85.27    8.69
  -4   1   9   99.57    8.94
   4  -1  -9  116.26   18.43
  -4  -1   9   57.03    9.12
  -4  -1   9   84.95    8.16
  -4  -1   9   86.77    6.60
   4   1  -8    5.42    6.10
  -4   1   8   25.71    5.24
   4  -1  -8   19.08    3.37
  -4  -1   8   18.50    3.89
  -4  -1   8   26.40    3.34
  -4  -1   8   26.82    2.69
   4   1  -7    2.88    1.41
  -4   1   7    7.09    2.84
   4  -1  -7    7.62    2.75
  -4  -1   7    6.46    1.68
  -4  -1   7    7.17    1.32
   4  -1  -6    0.61    1.35
  -4  -1   6    2.72    1.17
  -4  -1   6    2.49    1.23
   4   1  -5  162.64   12.98
  -4  -1   5  143.12   10.82
  -4  -1   5  121.11    8.53
   4   1  -4  167.89   11.87
  -4  -1   4  157.59   11.36
  -4  -1   4  177.87   11.63
   4   1  -3  121.81   12.92
  -4  -1   3  146.09   11.64
   4   1  -2   18.34    2.91
   4  -1  -2   14.95    3.75
  -4  -1   2   21.40    2.54
   4   1  -1   19.04    3.14
   4  -1  -1   13.57    2.31
  -4  -1   1   13.28    2.01
   4   1   0   39.72    4.69
   4   1   0   60.54    5.48
   4  -1   0   72.95    7.57
  -4  -1   0   41.71    4.07
   4   1   1   21.53    2.88
  -4   1  -1   16.21    0.88
  -4  -1  -1   22.76    2.39
   4  -1   1   21.34    1.39
  -4   1  -2   38.02    2.11
  -4  -1  -2   39.44    2.74
   4  -1   2   39.29    2.37
   4   1   3    2.02    0.92
  -4   1  -3    1.55    0.68
  -4  -1  -3    1.93    1.23
   4  -1   3    1.62    0.85
   4   1   4   42.29    5.30
  -4   1  -4   35.87    2.43
  -4  -1  -4   35.62    3.69
   4  -1   4   36.74    2.58
   4   1   5  270.94   22.56
  -4   1  -5  274.60   17.85
  -4  -1  -5  291.02   21.58
   4  -1   5  285.73   18.85
   4   1   6  276.81   22.57
  -4   1  -6  237.01   17.37
  -4  -1  -6  223.72   15.97
   4  -1   6  267.24   17.85
   4   1   7  231.71   19.67
  -4   1  -7  197.79   13.52
  -4  -1  -7  188.50   13.72
   4  -1   7  230.83   16.01
   4   1   8   27.11    4.27
  -4   1  -8   25.30    2.82
  -4  -1  -8   26.72    3.67
   4  -1   8   25.30    3.15
   4   1   9    1.28    1.05
  -4   1  -9    0.68    0.99
  -4  -1  -9    1.24    1.41
   4  -1   9    2.24    1.09
   4   1  10    2.27    1.64
  -4   1 -10    0.48    1.10
  -4  -1 -10    3.32    1.37
   4  -1  10    0.71    1.24
   4   1  11    4.58    2.12
  -4   1 -11    2.54    1.49
  -4  -1 -11    3.67    1.80
   4  -1  11    2.35    1.63
   4   1  12   34.05    5.83
  -4   1 -12   21.47    3.80
  -4  -1 -12   26.87    4.36
   4  -1  12   26.32    4.19
   4   1  13    6.41    2.31
  -4   1 -13    7.33    2.34
  -4  -1 -13    7.43    1.71
   4  -1  13    8.76    2.51
   4   1  14   21.62    5.65
  -4   1 -14   15.67    3.74
  -4  -1 -14   22.44    4.66
   4  -1  14   17.66    4.06
   4   1  15    6.37    2.90
  -4   1 -15    2.21    2.11
  -4  -1 -15    5.51    2.64
   4  -1  15    2.31    1.43
   4   1  16    6.00    3.34
  -4   1 -16    3.89    2.38
  -4  -1 -16    3.33    1.85
   4  -1  16    5.41    2.63
   4   1  17   34.72    5.52
  -4   1 -17   34.36    6.33
  -4  -1 -17   42.01    7.00
   4  -1  17   33.91    6.97
   4   1  18   10.85    3.57
  -4   1 -18   11.96    2.59
  -4  -1 -18   14.08    4.57
   4  -1  18   14.40    4.50
   4   1  19    4.74    2.64
  -4   1 -19    5.64    3.07
  -4  -1 -19    6.31    3.43
   4  -1  19    3.57    3.24
   4   1  20    2.58    2.46
  -4   1 -20    3.34    2.83
  -4  -1 -20    4.67    3.21
   4  -1  20    3.05    1.95
   4   1  21    4.70    2.79
  -4   1 -21    5.32    3.59
  -4  -1 -21    3.00    2.31
   4  -1  21    6.15    3.54
  -4   2  21    2.40    4.36
  -4  -2  21    0.98    2.03
  -4   2  20   19.18    8.32
  -4  -2  20    8.85    5.82
   4  -2 -20    7.85    2.80
  -4  -2  20   12.53    4.16
  -4   2  19   11.77    6.31
  -4   2  19    4.59    2.13
   4  -2 -19    3.92    1.84
  -4  -2  19    3.45    4.34
  -4  -2  19    6.52    2.81
  -4   2  18    4.94    2.97
  -4   2  18    2.11    1.47
   4  -2 -18    2.17    1.29
  -4  -2  18    2.50    3.44
  -4  -2  18    2.11    2.28
  -4   2  17    9.29    5.96
  -4   2  17    6.92    2.51
   4  -2 -17    5.35    2.11
  -4  -2  17    3.82    4.34
  -4  -2  17    6.91    2.93
  -4   2  16    7.19    1.95
   4  -2 -16    7.23    1.58
  -4  -2  16    8.58    3.14
  -4   2  15    6.45    1.83
  -4   2  15    2.68    3.69
  -4  -2  15    4.88    2.40
   4  -2 -15    4.69    1.25
   4  -2 -15    8.33    4.17
  -4  -2  15    4.76    2.54
  -4   2  14   15.18    1.69
  -4   2  14   17.94    3.60
   4  -2 -14   18.35    1.88
  -4  -2  14    9.24    3.88
   4  -2 -14   20.65    6.10
  -4  -2  14   19.43    3.93
  -4   2  13   10.12    4.34
   4  -2 -13   10.92    1.69
   4  -2 -13   12.34    4.84
  -4  -2  13    7.56    3.04
  -4  -2  13   10.46    3.00
  -4   2  12    0.75    1.00
   4  -2 -12    0.12    0.48
   4  -2 -12    0.08    1.57
  -4  -2  12   -1.18    1.11
  -4  -2  12    0.15    1.03
  -4   2  11   32.82    8.52
   4  -2 -11   34.74    2.32
   4  -2 -11   38.06    7.07
  -4  -2  11   34.40    5.08
  -4  -2  11   31.46    6.66
  -4  -2  11   36.55    5.34
   4   2 -10   26.35    3.98
  -4   2  10   35.60    8.14
   4  -2 -10   26.09    1.62
   4  -2 -10   33.61    4.51
  -4  -2  10   29.94    6.13
  -4  -2  10   31.22    3.16
   4   2  -9  149.43   14.81
  -4   2   9  185.29   17.01
   4  -2  -9  182.82   15.63
  -4  -2   9  193.03   20.20
  -4  -2   9  178.52   16.28
   4   2  -8   62.26    6.70
  -4   2   8   81.14    8.51
  -4  -2   8  106.31   10.99
  -4  -2   8   97.44    9.15
   4   2  -7   63.92    6.16
   4  -2  -7   65.21    9.99
  -4  -2   7   67.34    8.36
  -4  -2   7   64.17    7.04
   4   2  -6   22.99    3.13
   4  -2  -6   36.13    6.08
  -4  -2   6   38.75    5.16
  -4  -2   6   35.15    4.51
   4  -2  -5    8.86    2.59
  -4  -2   5   24.56    3.94
  -4  -2   5    9.42    2.99
   4  -2  -4   38.23    4.37
  -4  -2   4   50.87    6.57
  -4  -2   4   36.46    3.57
   4   2  -3   87.63    7.82
  -4  -2   3   72.07    9.29
   4  -2  -2  196.28   19.05
  -4  -2   2  126.13   12.87
   4  -2  -1   26.46    1.33
  -4  -2   1   41.71    3.12
   4   2   0   42.41    4.21
   4  -2   0   49.59    6.27
  -4  -2   0   50.72    6.33
   4   2   1   12.65    3.73
   4   2   1    9.00    2.28
   4  -2   1   15.31    3.68
  -4  -2  -1   15.45    3.02
   4   2   2    8.41    3.45
   4  -2   2   13.31    3.54
  -4  -2  -2    8.99    2.84
   4   2   3    8.73    3.60
  -4  -2  -3   10.09    2.93
   4   2   4   49.74    6.79
   4  -2   4   35.11    2.80
  -4  -2  -4   47.00    5.54
   4   2   5   52.88    7.36
  -4   2  -5   48.96    3.94
  -4  -2  -5   44.18    4.52
   4  -2   5   40.52    3.51
   4   2   6   42.48    6.99
  -4   2  -6   38.62    3.88
  -4  -2  -6   39.22    4.57
   4  -2   6   35.66    4.32
   4   2   7   77.76   10.38
  -4   2  -7   51.70    5.07
  -4  -2  -7   58.70    5.99
   4  -2   7   53.99    5.12
   4   2   8  136.21   12.95
  -4   2  -8  118.98    9.91
  -4  -2  -8  107.16    9.43
   4  -2   8  130.07   10.07
   4   2   9  115.18   13.25
  -4   2  -9   95.70    8.72
  -4  -2  -9   82.12    8.10
   4  -2   9  101.20    8.74
   4   2  10   27.28    5.79
  -4   2 -10   22.21    3.59
  -4  -2 -10   23.51    3.37
   4  -2  10   20.25    3.53
   4   2  11    9.63    3.14
  -4   2 -11    9.26    2.59
  -4  -2 -11   12.42    3.84
   4  -2  11    8.39    2.41
   4   2  12   25.69    6.47
  -4   2 -12   14.79    3.59
  -4  -2 -12   22.23    4.34
   4  -2  12   13.03    3.42
   4   2  13    7.16    3.55
  -4   2 -13    3.98    2.21
  -4  -2 -13    3.47    2.60
   4  -2  13    2.98    2.03
   4   2  14    5.15    3.22
  -4   2 -14    1.70    2.01
  -4  -2 -14    0.95    2.66
   4  -2  14    2.71    1.85
   4   2  15    1.71    2.51
  -4   2 -15    0.58    1.60
  -4  -2 -15    0.35    1.17
   4  -2  15    0.94    1.49
   4   2  16    0.58    1.88
  -4   2 -16   -1.01    1.35
  -4  -2 -16    0.51    1.58
   4  -2  16    0.57    1.36
   4   2  17    2.89    1.98
  -4   2 -17    1.45    2.30
  -4  -2 -17    2.04    2.60
   4  -2  17    0.58    2.31
   4   2  18    2.99    2.76
  -4   2 -18    1.13    2.03
  -4  -2 -18    0.13    1.41
   4  -2  18    0.91    2.06
   4   2  19   -1.28    3.29
  -4   2 -19    2.31    2.48
  -4  -2 -19    1.11    1.90
   4  -2  19    2.56    2.27
  -4   3  17   10.55    7.46
  -4  -3  17   20.16    5.80
  -4   3  16    5.93    3.03
  -4  -3  16    4.77    3.23
  -4  -3  16    7.12    3.76
  -4   3  15    3.04    3.39
  -4  -3  15    0.84    3.50
  -4  -3  15    2.11    2.48
  -4   3  14   18.37    4.81
   4  -3 -14   13.24    6.17
  -4  -3  14   17.14    4.54
  -4  -3  14   16.21    5.42
  -4   3  13   12.05    6.07
   4  -3 -13   10.53    5.44
  -4  -3  13    9.02    5.80
  -4  -3  13   11.75    4.35
  -4   3  12    5.49    2.93
   4  -3 -12    7.98    1.66
   4  -3 -12    6.59    2.84
  -4  -3  12    8.48    3.11
  -4  -3  12    8.66    3.70
  -4   3  11    1.84    2.38
   4  -3 -11    0.65    0.82
   4  -3 -11    1.51    1.44
  -4  -3  11   -0.12    2.44
  -4  -3  11    1.68    2.03
   4  -3 -10    1.75    2.11
   4  -3 -10    0.76    0.62
  -4  -3  10    2.26    2.38
  -4  -3  10    1.20    1.92
   4  -3  -9    2.24    0.81
   4  -3  -9    2.14    0.81
  -4  -3   9    2.89    1.85
  -4  -3   9    4.17    2.34
   4  -3  -8   10.69    3.74
   4  -3  -8    8.05    1.16
  -4  -3   8    8.06    4.05
  -4  -3   8    8.48    3.36
   4  -3  -7    1.69    2.66
  -4  -3   7    5.34    3.18
  -4  -3   7    4.79    2.68
   4  -3  -6   24.89    8.14
   4  -3  -6   16.52    1.76
  -4  -3   6   18.83    5.80
  -4  -3   6   15.28    4.61
   4   3  -5    1.41    0.85
   4  -3  -5    3.18    2.23
   4  -3  -5    0.77    0.66
   4  -3  -5    1.45    0.76
  -4  -3   5    2.36    1.71
  -4  -3   5    6.36    2.21
   4   3  -4    0.88    0.82
   4  -3  -4    6.41    2.23
  -4  -3   4    0.46    2.31
  -4  -3   4    3.24    2.22
   4   3  -3    3.59    1.48
   4  -3  -3    9.22    2.17
   4  -3  -3    7.64    1.28
  -4  -3   3   12.13    4.15
   4  -3  -2   36.45    4.32
   4  -3  -2   34.88    2.38
  -4  -3   2   46.38    7.57
   4  -3  -1   37.06    7.43
  -4  -3   1   46.39    7.36
   4   3   0   31.50    3.45
   4  -3   0   55.78    7.72
  -4  -3   0   38.32    7.35
   4   3   1   10.00    1.90
   4  -3   1    6.10    1.75
   4  -3   1    3.51    1.45
   4  -3   1    6.60    1.24
   4  -3   2   61.66    7.40
   4  -3   2   38.25    3.48
  -4  -3  -2   63.33    8.40
   4   3   3   20.11    4.10
   4  -3   3   42.26    6.43
   4  -3   3   21.73    4.08
  -4  -3  -3   59.38    7.86
   4   3   4   13.06    6.17
   4  -3   4   22.19    5.44
  -4  -3  -4   14.83    5.27
   4   3   5   21.50    6.73
   4  -3   5   33.40    5.35
   4  -3   5   12.27    2.58
  -4  -3  -5   24.32    5.56
   4   3   6   11.86    3.92
   4  -3   6   30.81    4.59
   4  -3   6    7.21    2.28
  -4  -3  -6   15.51    4.64
   4   3   7   25.08    6.53
   4  -3   7   11.82    2.94
  -4  -3  -7   22.65    5.61
   4   3   8   16.46    5.75
   4  -3   8    7.43    2.60
  -4  -3  -8   13.95    3.35
   4   3   9   20.26    4.41
   4  -3   9   11.85    3.20
  -4  -3  -9   15.93    3.91
   4   3  10   45.69    8.99
   4  -3  10   22.76    4.87
  -4  -3 -10   33.37    4.70
   4   3  11    4.43    2.72
   4  -3  11    3.52    2.42
  -4  -3 -11    7.09    3.52
   4   3  12    7.40    4.65
  -4   3 -12    3.94    1.63
  -4  -3 -12    3.40    3.45
   4  -3  12    1.51    2.36
   4   3  13    6.86    3.34
  -4   3 -13    2.54    3.00
  -4  -3 -13    7.72    3.91
   4  -3  13    3.39    2.84
   4   3  14   15.28    7.25
  -4   3 -14    9.03    4.18
  -4  -3 -14   12.79    3.48
   4  -3  14    6.58    3.94
   4   3  15    2.96    3.91
  -4   3 -15   -0.54    2.27
  -4  -3 -15    1.71    1.61
   4  -3  15    0.95    1.86
   4   3  16   14.35    5.30
   4  -3  16    8.29    4.19
  -4  -3 -16   18.21    6.01
   4  -4 -11    6.28    4.55
  -4  -4  11    6.78    5.58
  -4  -4  11    8.92    4.70
   4  -4 -10    1.01    2.91
  -4  -4  10    2.31    2.30
  -4  -4  10    2.36    3.14
   4  -4  -9    2.29    4.72
  -4  -4   9   12.62    6.76
  -4  -4   9   16.61    5.14
   4  -4  -8    8.82    5.24
  -4  -4   8   20.41    8.15
  -4  -4   8   20.64    5.96
   4  -4  -7    8.49    2.70
  -4  -4   7   15.88    4.49
  -4  -4   7   10.82    3.31
  -4  -4   6   27.31    8.51
  -4  -4   6   23.50    7.64
   4  -4  -5   16.11    6.69
  -4  -4   5   36.82    9.21
  -4  -4   5   47.20    9.03
   4  -4  -4   15.18    5.21
  -4  -4   4   25.11    5.77
   4  -4  -3   36.00   11.52
  -4  -4   3   33.42   10.45
  -4  -4   3   42.94    9.65
   4  -4  -2   11.73    5.14
  -4  -4   2   26.58    7.33
   4  -4  -1    3.66    1.68
   4  -4  -1    2.21    1.55
  -4  -4   1   10.28    2.49
   4  -4   0   26.21    5.74
  -4  -4   0   23.34    5.23
   4  -4   1   22.08    5.31
  -4  -4  -1   32.57    7.83
   4  -4   2   15.30    5.04
  -4  -4  -2   20.27    6.63
   4  -4   3   15.37    3.71
   4  -4   3    4.43    2.42
   4  -4   3    4.31    2.06
  -4  -4  -3   14.02    5.02
   4  -4   4    8.44    3.06
   4  -4   4    1.31    2.22
   4  -4   4    1.35    1.62
  -4  -4  -4    6.31    3.66
   4  -4   5    0.65    1.68
   4  -4   5    0.18    1.11
  -4  -4  -5    0.96    1.55
   4  -4   6    2.16    1.75
   4  -4   6    1.88    1.89
   4  -4   6    0.24    1.15
  -4  -4  -6   -1.08    2.47
   4  -4   7    3.76    2.54
   4  -4   7    1.81    2.56
   4  -4   7    1.25    1.55
  -4  -4  -7    4.31    3.47
   4   4   8    3.33    3.41
   4  -4   8    0.22    1.38
  -4  -4  -8    0.51    2.69
   4   4   9   -0.61    3.74
   4  -4   9    1.15    1.52
  -4  -4  -9    0.91    1.98
  -5   0  21    1.04    1.48
  -5   0  20    0.59    1.22
  -5   0  19    2.16    2.98
  -5   0  19    1.21    1.18
  -5   0  18    0.12    1.37
  -5   0  18    0.45    0.82
   5   0 -17    0.37    1.11
  -5   0  17    0.48    1.77
  -5   0  17   -0.11    0.72
   5   0 -16    1.58    1.92
  -5   0  16    1.01    1.89
  -5   0  16   -0.21    0.68
   5   0 -15    8.26    3.94
  -5   0  15    9.16    2.51
  -5   0  15    3.84    1.25
   5   0 -14    4.14    2.79
  -5   0  14    8.61    3.38
  -5   0  14    1.25    0.85
   5   0 -13    5.17    2.28
  -5   0  13    1.45    1.85
  -5   0  13   -0.29    1.21
  -5   0  13    0.69    0.89
  -5   0  12  282.11   34.72
  -5   0  12  161.62   14.78
  -5   0  12  256.21   15.51
  -5   0  11  346.10   33.69
  -5   0  11  212.13   13.52
   5   0 -10    5.90    3.59
  -5   0  10   10.29    2.48
  -5   0  10    7.20    1.28
  -5   0  10    6.41    0.96
   5   0  -9    1.69    1.60
  -5   0   9    0.52    0.56
  -5   0   9   -0.18    0.38
   5   0  -8   22.36    4.46
  -5   0   8   12.29    1.30
  -5   0   7   13.45    1.15
  -5   0   7   12.85    0.96
   5   0  -6    7.53    2.84
  -5   0   6    4.04    0.62
  -5   0   6    3.88    0.50
   5   0  -4    1.17    2.29
  -5   0   4    7.48    0.68
   5   0  -3    1.66    2.34
  -5   0   3    5.73    0.64
  -5   0   3    6.23    0.71
   5   0  -2    1.83    1.80
  -5   0   2    1.99    0.53
  -5   0   2    1.15    0.54
   5   0  -1    1.81    1.28
  -5   0   1    1.61    0.56
   5   0   0   20.77    3.43
   5   0   0   13.12    1.84
  -5   0   0   18.34    1.61
   5   0   1   91.46   10.62
   5   0   1   78.32    5.34
  -5   0  -1   78.45    4.27
   5   0   2    3.12    1.06
  -5   0  -2    2.27    0.74
   5   0   3   28.16    3.71
  -5   0  -3   29.11    3.67
   5   0   4  996.02  102.76
  -5   0  -4  901.99   84.57
   5   0   5  160.99   13.45
  -5   0  -5  168.93   12.44
   5   0   6  125.40   10.59
  -5   0  -6  121.84    8.98
   5   0   7   62.07    5.95
  -5   0  -7   60.33    5.35
   5   0   8    1.96    1.35
  -5   0  -8    1.51    1.15
   5   0   9    4.28    1.90
  -5   0  -9    2.31    1.43
   5   0  10   -0.95    1.21
  -5   0 -10    0.06    0.98
   5   0  11    0.62    1.80
  -5   0 -11    2.53    1.43
   5   0  12   -1.19    1.41
  -5   0 -12    0.12    1.15
   5   0  13    9.23    3.24
  -5   0 -13    7.66    2.71
   5   0  14    0.43    1.48
  -5   0 -14    0.02    1.25
   5   0  15   22.99    5.44
  -5   0 -15   17.76    4.17
   5   0  16   18.97    5.11
  -5   0 -16   13.80    2.49
   5   0  17    1.38    1.88
  -5   0 -17    0.03    1.59
   5   0  18    2.74    2.96
  -5   0 -18    3.30    2.68
   5   0  19   -0.63    1.76
  -5   0 -19    0.70    1.61
  -5   1  20    7.50    4.66
  -5  -1  20    3.49    3.90
  -5  -1  20    3.38    2.51
  -5   1  19    9.39    3.72
  -5  -1  19    7.98    3.01
  -5  -1  19    8.25    3.02
  -5   1  18    1.48    3.11
  -5  -1  18    2.19    2.58
  -5  -1  18    1.24    1.50
  -5   1  17    8.55    5.31
   5  -1 -17   16.14    5.92
  -5  -1  17   10.36    4.80
  -5  -1  17    7.91    2.63
  -5   1  16    0.82    2.22
  -5  -1  16    1.66    2.75
   5  -1 -16    3.33    3.49
  -5  -1  16    2.21    1.45
   5   1 -15   47.92    9.87
  -5   1  15   78.29   13.66
   5  -1 -15   90.92   13.87
  -5  -1  15   71.55   13.12
  -5  -1  15   57.89    6.95
   5   1 -14  107.93   15.34
  -5   1  14  123.54   20.41
   5  -1 -14  129.34   13.02
  -5  -1  14  126.23   17.89
  -5  -1  14   86.63    8.68
   5   1 -13   25.10    5.39
  -5   1  13   33.34    8.10
   5  -1 -13   25.29    4.24
  -5  -1  13   23.26    6.06
  -5  -1  13   16.68    4.07
  -5  -1  13   18.65    3.17
   5   1 -12    0.44    1.60
  -5   1  12    1.67    2.41
   5  -1 -12   -1.95    2.26
  -5  -1  12    0.48    1.80
  -5  -1  12    1.35    1.29
  -5  -1  12    0.64    0.95
   5   1 -11    9.87    2.85
  -5   1  11   13.49    4.43
   5  -1 -11    8.83    3.79
  -5  -1  11    5.62    2.21
  -5  -1  11    6.93    1.75
   5   1 -10   57.88    8.64
  -5   1  10   74.31    7.90
   5  -1 -10   24.71   16.99
  -5  -1  10   64.01    5.35
   5  -1  -9   40.99    8.66
  -5  -1   9   37.26    5.00
  -5  -1   9   39.75    3.88
   5   1  -8   11.79    3.61
   5  -1  -8   11.53    4.64
  -5  -1   8   12.02    3.53
  -5  -1   8   11.14    1.98
   5   1  -7    7.40    2.58
  -5  -1   7    5.00    1.66
  -5  -1   7    6.26    1.48
   5   1  -6    8.39    2.04
  -5  -1   6   -0.35    1.18
  -5  -1   6    1.85    0.98
   5   1  -5   29.61    6.08
  -5  -1   5   52.88    4.53
  -5  -1   5   42.43    4.79
   5   1  -4  304.75   30.63
   5  -1  -4  332.65   37.82
   5   1  -3  201.72   19.03
   5  -1  -3  207.19   23.69
  -5  -1   3  154.80   12.49
  -5  -1   3  139.52   11.14
  -5  -1   2   10.03    2.13
   5   1  -1   26.38    4.61
   5  -1  -1   28.21    5.66
  -5  -1   1   25.31    2.96
   5   1   0    7.76    3.12
  -5  -1   0    5.99    1.76
   5   1   1   54.90    6.70
   5   1   1   81.71    8.89
   5  -1   1   99.93   12.15
  -5  -1  -1   64.31    6.27
   5   1   2   29.32    3.98
   5  -1   2   23.19    1.70
  -5  -1  -2   26.75    3.12
   5   1   3   58.14    6.54
  -5   1  -3   47.36    2.73
  -5  -1  -3   59.55    5.21
   5  -1   3   50.28    3.52
   5   1   4   81.64    8.43
  -5   1  -4   69.88    4.44
  -5  -1  -4   89.19    7.53
   5  -1   4   78.71    5.87
   5   1   5   46.89    6.69
  -5   1  -5   37.14    3.10
  -5  -1  -5   47.43    5.31
   5  -1   5   40.42    4.47
   5   1   6  148.76   15.51
  -5   1  -6  116.15    9.96
  -5  -1  -6  132.42   11.23
   5  -1   6  130.29   11.00
   5   1   7  141.80   14.49
  -5   1  -7  128.40    9.70
  -5  -1  -7  149.43   13.05
   5  -1   7  156.78   12.37
   5   1   8   90.88   10.76
  -5   1  -8   61.40    5.81
  -5  -1  -8   81.68    8.50
   5  -1   8   73.84    7.39
   5   1   9    1.71    1.36
  -5   1  -9   -0.40    0.71
  -5  -1  -9   -0.01    0.63
   5  -1   9    0.63    0.95
   5   1  10    6.76    3.03
  -5   1 -10    4.57    1.75
  -5  -1 -10    6.50    2.28
   5  -1  10    5.29    2.24
   5   1  11    5.38    1.99
  -5   1 -11    4.44    1.97
  -5  -1 -11    9.43    2.54
   5  -1  11    7.16    2.45
   5   1  12   32.20    6.17
  -5   1 -12   21.10    4.02
  -5  -1 -12   26.83    4.90
   5  -1  12   24.79    4.88
   5   1  13   10.08    2.85
  -5   1 -13    7.84    2.75
  -5  -1 -13   10.42    2.41
   5  -1  13   11.29    2.26
   5   1  14   14.43    5.21
  -5   1 -14   10.96    3.29
  -5  -1 -14   15.27    4.29
   5  -1  14   11.63    4.01
   5   1  15    0.82    2.67
  -5   1 -15    1.53    1.21
  -5  -1 -15    4.19    2.44
   5  -1  15    2.58    2.28
   5   1  16    1.26    2.50
  -5   1 -16    0.20    1.84
  -5  -1 -16    3.44    2.12
   5  -1  16    0.75    2.21
   5   1  17    1.51    1.75
  -5   1 -17    0.50    2.03
  -5  -1 -17    3.74    2.34
   5  -1  17    1.37    1.58
   5   1  18    0.67    2.37
  -5   1 -18   -0.50    1.87
  -5  -1 -18    0.85    1.31
   5  -1  18    0.76    1.33
  -5   2  18    5.70    4.97
  -5  -2  18    5.77    2.49
  -5  -2  18    2.93    2.54
  -5   2  17   15.14    6.78
   5  -2 -17   17.02    6.42
  -5  -2  17   13.80    5.35
  -5  -2  17   10.42    5.30
  -5  -2  17   11.67    3.84
  -5   2  16    3.73    4.04
   5  -2 -16    2.04    2.21
  -5  -2  16   -0.35    2.38
  -5  -2  16    0.77    2.66
  -5  -2  16    1.96    1.24
  -5   2  15   14.14    6.31
   5  -2 -15   10.90    3.51
  -5  -2  15    4.45    3.63
  -5  -2  15    8.35    4.14
  -5  -2  15    8.23    1.98
  -5   2  14    4.51    4.74
   5  -2 -14    9.36    4.40
  -5  -2  14    5.87    3.51
  -5  -2  14    5.16    2.49
  -5   2  13    8.60    4.14
   5  -2 -13    4.05    3.69
  -5  -2  13    1.95    2.87
  -5  -2  13    4.70    2.14
   5   2 -12    4.21    2.71
  -5   2  12    8.17    4.74
   5  -2 -12   10.86    4.20
  -5  -2  12    6.84    3.30
  -5  -2  12    8.60    2.61
   5   2 -11    3.58    2.24
   5  -2 -11    7.63    2.42
  -5  -2  11    2.78    2.80
  -5  -2  11    5.07    2.20
   5   2 -10    4.15    2.28
   5  -2 -10    8.09    2.34
  -5  -2  10    3.98    2.88
  -5  -2  10    7.81    2.45
   5   2  -9    0.76    1.21
   5  -2  -9    0.21    2.53
  -5  -2   9    1.06    1.89
  -5  -2   9    1.10    1.38
   5   2  -8    3.08    1.73
   5  -2  -8    1.71    3.21
  -5  -2   8    0.75    2.38
  -5  -2   8    3.50    1.78
   5   2  -7   25.99    3.26
   5  -2  -7   20.60    5.81
  -5  -2   7   11.00    4.64
  -5  -2   7    9.39    3.25
   5   2  -6   40.24    5.58
  -5  -2   6   39.78    6.12
   5  -2  -5   44.03    9.87
  -5  -2   5   57.34    8.41
  -5  -2   5   58.65    6.98
   5   2  -4   10.66    3.64
   5  -2  -4   31.66    5.56
  -5  -2   4   29.79    4.24
  -5  -2   4    9.53    3.65
   5   2  -3   43.20    5.07
   5  -2  -3   54.83    8.83
  -5  -2   3   28.14    5.29
   5   2  -2   29.74    5.84
   5  -2  -2   58.65    9.37
  -5  -2   2   38.98    5.42
   5   2  -1   52.90    7.96
   5  -2  -1   80.55   11.99
  -5  -2   1   44.93    7.27
   5   2   0   45.94    5.37
   5  -2   0   59.58    8.47
  -5  -2   0   45.04    6.70
   5   2   1   40.39    6.57
   5  -2   1   68.11    9.23
  -5  -2  -1   46.17    6.73
   5   2   2   28.82    6.64
   5   2   2   28.99    5.06
   5  -2   2   61.69    8.76
  -5  -2  -2   29.05    5.10
   5   2   3   19.72    5.44
   5  -2   3   28.00    6.26
  -5  -2  -3   19.51    4.32
   5   2   4    6.60    3.83
   5  -2   4   21.74    4.34
   5  -2   4    5.55    1.45
  -5  -2  -4    9.48    3.23
   5   2   5   13.97    4.44
  -5  -2  -5   11.75    3.84
   5   2   6   16.08    2.96
  -5   2  -6   10.42    1.93
  -5  -2  -6   17.61    3.45
   5  -2   6    6.60    2.43
   5   2   7    3.47    2.66
  -5   2  -7    2.18    1.22
  -5  -2  -7    3.86    2.11
   5  -2   7    1.97    1.18
   5   2   8   19.70    5.35
  -5   2  -8   10.73    2.30
  -5  -2  -8   19.53    3.82
   5  -2   8    8.79    2.44
   5   2   9    4.94    3.47
  -5   2  -9    1.49    1.51
  -5  -2  -9    5.41    2.54
   5  -2   9    3.56    1.61
   5   2  10   10.78    4.33
  -5   2 -10    4.93    1.95
  -5  -2 -10    8.55    3.31
   5  -2  10    2.68    2.09
   5   2  11   24.79    6.47
  -5   2 -11   11.80    3.01
  -5  -2 -11   14.59    2.71
   5  -2  11    8.85    3.32
   5   2  12   10.74    4.29
  -5   2 -12    5.68    2.49
  -5  -2 -12    9.96    3.76
   5  -2  12    4.40    2.75
   5   2  13   13.48    4.74
  -5   2 -13    6.70    2.94
  -5  -2 -13   12.32    4.24
   5  -2  13    5.07    3.17
   5   2  14   20.09    6.50
  -5   2 -14    8.27    3.46
  -5  -2 -14   11.59    4.38
   5  -2  14    7.52    3.69
   5   2  15   22.71    5.67
  -5   2 -15   13.67    4.84
  -5  -2 -15   27.32    5.93
   5  -2  15   13.93    4.99
   5   2  16    9.12    6.43
  -5   2 -16    6.72    3.51
  -5  -2 -16   11.92    4.21
   5  -2  16    4.86    3.64
   5  -3 -14    2.09    3.92
  -5  -3  14    4.27    3.61
  -5  -3  14    2.63    1.78
   5  -3 -13    2.69    4.17
  -5  -3  13    3.57    3.83
  -5  -3  13    3.79    1.88
   5  -3 -12    5.15    4.43
  -5  -3  12    1.46    3.94
  -5  -3  12    6.33    2.15
   5  -3 -11    6.10    2.87
  -5  -3  11    3.04    4.30
  -5  -3  11    8.35    2.29
   5  -3 -10   11.24    5.53
  -5  -3  10    9.13    5.80
  -5  -3  10   11.88    2.74
   5  -3  -9    0.93    3.54
  -5  -3   9    2.52    3.77
  -5  -3   9    3.76    1.70
   5  -3  -8   13.35    5.36
  -5  -3   8   15.94    6.38
  -5  -3   8   14.58    2.88
   5  -3  -7   26.54    8.86
  -5  -3   7   13.83    4.65
  -5  -3   7    8.20    2.54
   5  -3  -6   29.66    5.47
  -5  -3   6   32.87    8.68
  -5  -3   6   29.01    6.42
   5   3  -5   17.59    2.50
   5  -3  -5   13.98    4.13
  -5  -3   5   47.93    7.47
  -5  -3   5   20.26    3.63
  -5  -3   4   39.90    6.80
  -5  -3   4   14.55    3.62
   5   3  -3   39.05    5.40
   5  -3  -3   30.03    6.97
  -5  -3   3   19.27    3.92
  -5  -3   3   18.77    3.89
   5   3  -2   15.20    3.73
   5  -3  -2   25.35    5.97
  -5  -3   2   27.30    6.15
   5   3  -1   17.54    3.44
   5  -3  -1   32.01    6.96
  -5  -3   1   25.09    5.58
   5   3   0    9.70    3.05
   5  -3   0   12.16    6.13
  -5  -3   0   28.82    5.54
   5   3   1    8.31    2.58
   5  -3   1    0.37    3.28
  -5  -3  -1   16.64    4.28
   5   3   2    0.08    1.11
   5  -3   2    0.72    0.96
  -5  -3  -2    8.87    2.39
   5   3   3   11.60    2.63
   5  -3   3   18.08    3.01
   5  -3   3    7.48    2.28
   5  -3   3    8.41    1.76
  -5  -3  -3   20.94    4.70
   5   3   4    0.21    1.75
   5  -3   4    5.40    1.94
   5  -3   4    0.98    1.55
   5  -3   4    1.90    1.24
  -5  -3  -4    4.63    1.72
   5   3   5    1.43    3.31
   5  -3   5    3.31    3.30
   5  -3   5    1.11    0.94
  -5  -3  -5    3.27    1.64
   5   3   6    2.65    2.01
   5  -3   6    4.17    3.08
   5  -3   6    0.71    1.28
  -5  -3  -6   -1.55    2.66
   5   3   7    1.88    3.91
   5  -3   7    4.93    3.34
   5  -3   7    1.15    1.68
  -5  -3  -7    5.81    3.06
   5   3   8    3.91    3.71
   5  -3   8    3.24    3.13
   5  -3   8    1.87    1.29
  -5  -3  -8    2.00    2.98
   5   3   9   -0.02    1.78
   5  -3   9    0.58    1.11
  -5  -3  -9    1.61    2.10
   5   3  10    7.40    4.55
   5  -3  10    1.79    1.87
  -5  -3 -10    5.72    2.21
   5   3  11    0.98    2.04
   5  -3  11    0.76    1.37
  -5  -3 -11    1.21    2.54
   5   3  12    3.19    3.66
   5  -3  12    1.31    1.72
  -5  -3 -12    2.51    3.16
   5  -4  -3    2.70    2.17
  -5  -4   3    4.70    3.87
   5  -4  -2    1.00    2.93
  -5  -4   2    4.11    3.75
  -5  -4   1    3.40    3.66
   5  -4   0    9.06    4.33
  -5  -4   0    5.09    5.60
   5  -4   1    5.25    2.31
  -5  -4  -1    3.33    5.05
   5  -4   2    9.86    5.22
   6   0 -17   22.78    5.41
  -6   0  17   23.68    5.75
   6   0 -16   16.05    6.60
  -6   0  16   14.86    6.89
   6   0 -15   15.28    6.47
  -6   0  15   17.65    4.62
   6   0 -14    5.85    3.97
   6   0 -13    3.14    3.21
   6   0 -12   13.66    3.49
   6   0 -11    7.62    2.64
   6   0 -10   40.92   10.19
   6   0  -9    4.79    2.53
   6   0  -8    5.94    2.62
   6   0  -6  152.14   20.46
   6   0  -5   30.91    7.20
   6   0  -4   28.03    7.63
   6   0  -3   38.91    9.39
   6   0  -1   16.23    3.16
  -6   0   1   18.33    1.31
  -6   0   1   15.40    1.35
   6   0   0   20.94    2.84
  -6   0   0    0.64    0.71
   6   0   1   21.36    3.87
  -6   0  -1    2.37    0.97
   6   0   2   25.02    5.67
   6   0   2   15.84    3.18
  -6   0  -2   13.29    1.54
   6   0   3   10.52    4.27
   6   0   3    5.97    2.47
  -6   0  -3    6.35    1.26
   6   0   4    3.73    1.95
  -6   0  -4    4.09    1.65
   6   0   5  253.65   24.79
  -6   0  -5  193.04   15.91
   6   0   6  111.03   10.72
  -6   0  -6  107.34    8.95
   6   0   7    4.85    2.24
  -6   0  -7    2.48    1.44
   6   0   8    4.39    2.24
  -6   0  -8    4.15    1.65
   6   0   9    2.50    1.79
  -6   0  -9    1.71    1.47
   6   0  10   19.37    4.29
  -6   0 -10   14.05    3.31
   6   0  11    0.28    1.48
  -6   0 -11    0.29    1.14
   6   0  12   13.28    3.81
  -6   0 -12    9.36    2.95
   6   0  13    2.34    2.41
  -6   0 -13    2.44    1.86
   6   0  14    1.38    1.85
  -6   0 -14    0.18    1.43
   6   0  15   -0.66    2.41
  -6   0 -15   -1.15    1.81
   6   1 -16    1.80    2.86
  -6   1  16    4.41    4.11
   6  -1 -16    8.28    3.97
  -6  -1  16    1.91    1.45
   6   1 -15    2.01    2.67
  -6   1  15    2.83    2.21
   6  -1 -15    1.90    2.04
  -6  -1  15    0.60    1.21
   6   1 -14   18.84    5.16
   6  -1 -14   21.33    6.03
  -6  -1  14    6.96    3.11
  -6  -1  14   11.85    2.41
   6   1 -13   69.71    9.88
  -6  -1  13   35.45    6.73
  -6  -1  13   49.66    4.88
   6   1 -12   34.99    6.38
   6  -1 -12   45.96    9.01
  -6  -1  12   20.90    4.84
  -6  -1  12   24.58    3.47
   6   1 -11    2.83    2.28
   6  -1 -11    1.73    1.68
  -6  -1  11    0.50    1.23
  -6  -1  11    0.83    1.37
   6   1 -10    2.46    1.80
   6  -1 -10    3.65    2.73
  -6  -1  10    0.42    1.08
  -6  -1  10    0.33    0.87
   6   1  -9   18.29    4.11
   6  -1  -9    5.34    3.31
  -6  -1   9    6.09    1.92
   6   1  -8    0.61    1.26
   6  -1  -8    3.20    1.57
  -6  -1   8    0.08    1.36
  -6  -1   8    0.58    0.84
   6   1  -7    1.58    1.58
  -6  -1   7    2.36    1.23
  -6  -1   7    3.85    1.18
   6   1  -6    2.82    2.63
   6  -1  -6    5.70    3.42
  -6  -1   6    1.66    1.24
  -6  -1   6    2.71    1.08
   6   1  -5   25.14    5.85
   6  -1  -5   26.49    7.45
   6   1  -4   42.79    8.84
   6  -1  -4   55.90   11.22
   6   1  -3   43.48    7.86
   6  -1  -3   26.45    6.27
   6   1  -2   24.89    4.59
   6  -1  -2   26.65    5.70
  -6  -1   2   22.46    3.38
  -6  -1   2   18.51    2.94
  -6  -1   1   15.99    2.72
   6   1   0   56.83    8.46
   6  -1   0   60.27    9.84
  -6  -1   0   43.99    4.67
   6  -1   1   19.95    3.69
  -6  -1  -1    8.29    2.37
   6   1   2   97.70   12.25
   6   1   2  240.55   21.37
   6  -1   2  232.07   19.77
  -6  -1  -2  101.38   10.70
   6   1   3  147.87   15.44
   6   1   3  177.91   20.02
   6  -1   3  226.70   25.21
   6  -1   3  116.10    9.74
  -6  -1  -3  155.78   13.68
  -6   1  -4   28.78    2.62
   6   1   4   46.83    6.11
   6  -1   4   30.91    3.21
  -6  -1  -4   42.31    4.61
   6  -1   4   67.35   10.01
   6   1   5   16.62    4.06
  -6   1  -5   12.32    2.10
  -6  -1  -5   18.44    3.11
   6  -1   5   10.44    2.28
   6   1   6   10.86    3.14
  -6   1  -6    5.62    1.88
  -6  -1  -6    9.66    2.33
   6  -1   6    7.17    1.87
   6   1   7    5.17    2.66
  -6   1  -7    2.03    1.13
  -6  -1  -7    4.09    1.70
   6  -1   7    1.94    1.78
   6   1   8    2.48    2.28
  -6   1  -8    0.69    1.00
  -6  -1  -8    1.28    0.92
   6  -1   8    1.43    1.81
   6   1   9    5.23    2.59
  -6   1  -9    1.83    1.48
  -6  -1  -9    3.38    1.91
   6  -1   9    3.21    1.79
   6   1  10    4.56    2.54
  -6   1 -10    2.18    1.52
  -6  -1 -10    3.31    1.92
   6  -1  10    1.09    1.86
   6   1  11    2.38    2.58
  -6   1 -11    1.55    1.34
  -6  -1 -11    0.89    1.16
   6  -1  11    0.14    1.58
   6   1  12   13.42    5.17
  -6   1 -12    6.67    2.78
  -6  -1 -12   11.49    3.71
   6  -1  12    7.93    3.35
   6   1  13   21.33    5.96
  -6   1 -13   12.02    3.81
  -6  -1 -13   21.47    4.91
   6  -1  13   11.47    4.04
   6   1  14   13.26    5.49
  -6   1 -14   10.09    2.29
  -6  -1 -14   15.98    4.13
   6  -1  14    7.54    3.74
   6  -2 -14   10.25    5.26
  -6  -2  14    4.30    3.49
  -6  -2  14    7.93    2.74
   6   2 -13    2.91    2.74
   6  -2 -13    7.52    4.03
  -6  -2  13    4.17    3.05
  -6  -2  13    3.08    2.14
   6   2 -12    2.75    2.73
   6  -2 -12    7.38    4.39
  -6  -2  12    3.81    3.18
  -6  -2  12    4.75    2.13
   6   2 -11    8.63    3.08
   6  -2 -11    9.06    4.77
  -6  -2  11    5.62    3.15
  -6  -2  11    6.98    2.74
   6   2 -10    2.36    2.16
   6  -2 -10    7.09    3.51
  -6  -2  10    0.85    2.31
  -6  -2  10    3.84    2.02
   6   2  -9    0.71    1.65
   6  -2  -9   -1.48    4.77
  -6  -2   9   -0.58    1.91
  -6  -2   9    1.71    1.43
   6   2  -8    4.30    2.42
   6  -2  -8    7.93    2.98
  -6  -2   8    1.95    1.70
  -6  -2   8    9.12    2.31
   6   2  -7   33.59    8.73
   6  -2  -7   27.65    5.55
  -6  -2   7   16.70    4.80
  -6  -2   7   28.29    4.44
   6   2  -6   38.95    6.21
  -6  -2   6   24.90    5.88
  -6  -2   6   28.18    4.79
   6   2  -5   28.65    5.87
   6  -2  -5   48.72   10.03
  -6  -2   5   36.96    6.05
  -6  -2   5   39.49    5.62
   6   2  -4   26.24    5.92
  -6  -2   4   27.65    5.75
  -6  -2   4   33.86    5.21
   6   2  -3   24.54    4.27
   6  -2  -3   25.34    4.76
  -6  -2   3    8.07    3.88
  -6  -2   3    8.93    3.77
   6   2  -2   28.53    5.28
   6  -2  -2    5.87    5.15
  -6  -2   2   22.05    4.29
   6   2  -1   34.58    7.88
   6  -2  -1   48.03   12.45
  -6  -2   0   23.26    4.70
   6   2   1   64.49    8.07
   6  -2   1   88.36   11.90
  -6  -2  -1   36.21    7.75
   6   2   2   70.75    9.77
   6  -2   2   90.86   14.14
  -6  -2  -2   67.29   10.08
   6   2   3   23.44    6.00
   6  -2   3   27.70    7.60
  -6  -2  -3   24.95    5.21
   6   2   4    0.37    2.87
   6   2   4    2.10    2.44
   6  -2   4    5.57    2.48
  -6  -2  -4    1.63    1.24
   6   2   5    4.42    3.56
   6  -2   5   10.32    4.51
  -6  -2  -5    3.90    2.53
   6   2   6    5.96    4.29
   6  -2   6   15.84    5.24
  -6  -2  -6    8.29    3.10
   6   2   7    4.88    3.87
  -6  -2  -7    5.59    2.92
   6   2   8    1.92    1.75
  -6  -2  -8    0.65    2.24
   6   2   9    6.90    3.83
   6  -2   9    1.57    2.09
  -6  -2  -9    6.74    1.80
   6   2  10    5.56    3.68
   6  -2  10    1.95    2.73
  -6  -2 -10    4.03    2.99
   6   2  11    2.94    3.44
  -6   2 -11    1.14    1.51
   6  -2  11    1.31    1.82
  -6  -2 -11    2.05    2.49
   6  -2  11    1.65    1.71
   6   2  12    8.48    5.06
  -6   2 -12    4.21    3.04
  -6  -2 -12    6.07    2.08
   6  -2  12    2.41    2.64
   6  -3  -8    6.67    6.01
  -6  -3   8    1.49    2.91
  -6  -3   8    1.35    2.38
   6  -3  -7   16.56    8.25
  -6  -3   7    2.43    3.67
  -6  -3   7    6.93    3.24
   6  -3  -6   11.13    6.11
  -6  -3   6    9.43    4.45
  -6  -3   6   10.77    4.03
   6  -3  -5    2.34    2.18
  -6  -3   5    0.99    1.82
  -6  -3   5    3.09    1.61
  -6  -3   4    3.42    2.54
  -6  -3   4    1.24    1.68
   6  -3  -3    8.69    4.37
  -6  -3   3    5.10    3.18
  -6  -3   3    2.60    2.04
   6  -3  -2    4.63    2.81
  -6  -3   2    8.50    4.07
  -6  -3   2    6.10    3.62
   6  -3  -1   12.95    4.72
  -6  -3   1    0.12    3.49
   6  -3   0    6.33    5.31
  -6  -3   0    5.11    3.61
   6   3   1    3.10    2.49
   6  -3   1    2.35    4.27
  -6  -3  -1    2.20    2.67
   6   3   2    0.55    1.68
   6  -3   2   -1.68    2.87
  -6  -3  -2   -0.26    1.67
   6   3   3    1.13    1.18
  -6  -3  -3   -1.74    1.81
   6   3   4   -0.41    1.82
   6  -3   4    2.41    1.85
  -6  -3  -4    2.01    1.73
   6   3   5    1.00    2.38
   6  -3   5    4.70    3.61
  -6  -3  -5    1.07    2.91
   6   3   6    1.93    3.81
  -6  -3  -6    5.88    3.37
   7   0 -12    0.91    2.96
   7   0 -11    2.74    2.22
   7   0 -10    1.45    3.46
   7   0  -9    1.39    3.43
   7   0  -8   10.26    5.81
   7   0  -6    9.47    3.72
   7   0  -5   28.74    8.56
   7   0  -4   35.95   10.59
   7   0  -3   67.31   15.01
   7   0  -2   88.03   17.04
   7   0  -1   43.96   12.57
   7   0   0   37.32    8.04
   7   0   1   31.08    7.40
   7   0   2   21.02    4.23
   7   0   3    6.60    3.11
   7   0   4   -2.23    3.21
   7   0   5   -0.09    2.13
   7   0   6    5.35    2.51
   7   0   7    5.71    3.03
   7   0   8    6.96    3.47
   7   0   9    1.51    1.68
  -7   0  -9    0.36    1.24
   7   1 -11    4.45    2.42
   7  -1 -11    3.04    4.35
   7   1 -10    5.94    2.54
   7  -1 -10   11.45    5.96
   7   1  -9    9.72    5.90
   7  -1  -9   13.58    4.77
   7   1  -8   22.76    8.52
   7  -1  -8   40.43   10.15
   7   1  -7   23.38    7.03
   7  -1  -6    5.42    3.20
   7   1  -5   12.15    5.50
   7  -1  -5   10.54    6.20
   7   1  -4    9.07    3.28
   7  -1  -4   24.47    7.36
   7   1  -3   11.19    3.74
   7  -1  -3   17.11    7.32
   7   1  -2    2.14    2.45
   7  -1  -2    5.67    4.74
   7   1  -1    4.58    4.37
   7  -1  -1    3.59    3.40
  -7  -1   0    1.48    1.10
   7   1   1   15.21    3.34
   7  -1   1   18.24    4.16
  -7  -1  -1   12.33    2.58
   7   1   2   12.58    5.27
   7  -1   2   19.90    6.48
  -7  -1  -2    8.30    2.14
   7   1   3   28.98    8.48
   7  -1   3   37.50    8.79
   7   1   4   52.07   10.16
   7   1   4   26.91    5.87
   7  -1   4   55.10    7.87
  -7  -1  -4   26.47    4.08
   7   1   5   22.08    6.80
   7   1   5   17.46    5.00
   7  -1   5   25.16    8.50
  -7  -1  -5   18.48    3.30
   7   1   6    0.92    1.99
   7   1   6    1.73    1.81
   7  -1   6    4.65    3.49
  -7  -1  -6   -0.49    1.78
   7   1   7    2.21    2.58
   7  -1   7    7.80    4.12
  -7  -1  -7    0.85    1.94
   7   1   8    2.01    3.20
  -7  -1  -8    4.57    2.39
   7   2  -6    6.70    3.00
  -7  -2   6    2.14    2.21
  -7  -2   6    2.24    1.97
   7   2  -5    9.25    3.81
   7  -2  -5   10.53    6.06
  -7  -2   5    4.70    3.04
  -7  -2   5    8.44    2.66
   7  -2  -4    7.40    4.87
  -7  -2   4    4.02    2.35
  -7  -2   4    5.34    2.35
   7   2  -3    3.89    2.70
   7  -2  -3    0.99    3.70
  -7  -2   3    1.11    1.91
  -7  -2   3    1.92    1.84
   7   2  -2    4.51    3.08
   7  -2  -2   12.87    5.11
  -7  -2   2    1.53    2.46
  -7  -2   2    2.38    2.37
   7   2  -1   10.24    4.24
   7  -2  -1   12.46    4.27
  -7  -2   1    3.44    2.91
  -7  -2   1    3.30    2.88
   7   2   0   13.88    8.57
   7  -2   0   61.50   13.65
   7   2   1   18.90    8.39
   7  -2   1   72.99   12.35
  -7  -2  -1   10.49    4.57
   7   2   2   26.58    6.82
  -7  -2  -2   23.59    3.70
   7   2   3   18.33    5.48
   7  -2   3   19.42    4.58
  -7  -2  -3   17.07    4.17
   0   0   0    0.00    0.00
;
_shelx_hkl_checksum     35627
_shelx_res_file
;
TITL SH180
    shelx.res
    created by SHELXL-2019/2 at 20:01:19 on 04-Nov-2022
CELL  0.71075   5.9666   4.0921  20.3577   90.000   93.080   90.000
ZERR     2.00   0.0041   0.0025   0.0141    0.000    0.018    0.000
LATT  -1
SYMM  - X, 1/2 + Y, - Z
SFAC  C    H    N    O
UNIT  20 24 4 4
MERG   2
TWIN
EQIV $1 -x+2, y+1/2, -z+1
HTAB N1 O1_$1
EQIV $2 -x+2, y-1/2, -z+1
HTAB N1 O1_$2
EQIV $3 -x+1, y+1/2, -z+1
HTAB N2 N1_$3
FMAP   2
PLAN   10
SIZE     0.060   0.210   0.470
ACTA
HTAB    2.00000
BOND   $H
CONF
L.S.   5
TEMP   -10.00
WGHT    0.110700    0.195500
FVAR       1.36065
O1    4    1.022294    0.011747    0.596372    11.00000    0.03590    0.05798 =
         0.05645   -0.00341    0.00227    0.01034
O2    4    0.609933    0.690480    0.843317    11.00000    0.06392    0.06433 =
         0.04468   -0.00524    0.00523   -0.00254
N1    3    0.735225    0.025798    0.485829    11.00000    0.03338    0.04498 =
         0.04787   -0.00467    0.00486    0.00060
H1A   2    0.810485    0.202413    0.459463    11.00000    0.06978
H1B   2    0.828316   -0.162362    0.495452    11.00000    0.05345
N2    3    0.698691    0.194082    0.545989    11.00000    0.03525    0.04785 =
         0.04362   -0.00503    0.00316    0.00685
H2    2    0.567934    0.310370    0.550994    11.00000    0.05307
C1    1    0.843171    0.160466    0.599053    11.00000    0.03382    0.03517 =
         0.04554    0.00393    0.00440   -0.00415
C2    1    0.772086    0.310135    0.661513    11.00000    0.03211    0.03059 =
         0.04810    0.00193    0.00505   -0.00467
C3    1    0.913034    0.274780    0.717883    11.00000    0.04060    0.04708 =
         0.05173    0.00175   -0.00162    0.00056
AFIX  43
H3    2    1.048347    0.163742    0.715485    11.00000   -1.20000
AFIX   0
C4    1    0.853803    0.403117    0.777378    11.00000    0.04607    0.06083 =
         0.04585   -0.00045   -0.00557   -0.00483
AFIX  43
H4    2    0.948590    0.375286    0.814732    11.00000   -1.20000
AFIX   0
C5    1    0.653519    0.573422    0.781698    11.00000    0.05029    0.03908 =
         0.04614    0.00003    0.00814   -0.01027
C6    1    0.510377    0.608847    0.726586    11.00000    0.04726    0.05479 =
         0.04812    0.00082    0.00613    0.00753
AFIX  43
H6    2    0.374650    0.718525    0.729247    11.00000   -1.20000
AFIX   0
C7    1    0.571730    0.478204    0.666872    11.00000    0.04368    0.05461 =
         0.04415    0.00284   -0.00070    0.00866
AFIX  43
H7    2    0.475950    0.504343    0.629677    11.00000   -1.20000
AFIX   0
C8    1    0.403016    0.868046    0.848977    11.00000    0.06105    0.04979 =
         0.05766   -0.00726    0.01418   -0.00424
AFIX  23
H8A   2    0.275903    0.726145    0.838444    11.00000   -1.20000
H8B   2    0.396374    1.050785    0.818586    11.00000   -1.20000
AFIX   0
C9    1    0.395411    0.988404    0.917819    11.00000    0.09376    0.06609 =
         0.06475   -0.00900    0.01963   -0.00577
AFIX  43
H9    2    0.525899    1.076453    0.937629    11.00000   -1.20000
AFIX   0
C10   1    0.218013    0.978018    0.951862    11.00000    0.13078    0.11665 =
         0.07188   -0.00563    0.04578    0.01699
AFIX  93
H10A  2    0.084985    0.891368    0.933402    11.00000   -1.20000
H10B  2    0.223805    1.057220    0.994739    11.00000   -1.20000
AFIX   0
HKLF 4
REM  SH180
REM wR2 = 0.2276, GooF = S = 1.046, Restrained GooF = 1.046 for all data
REM R1 = 0.0807 for 1596 Fo > 4sig(Fo) and 0.0924 for all 2075 data
REM 139 parameters refined using 1 restraints
END
WGHT      0.1110      0.1936
REM Instructions for potential hydrogen bonds
HTAB N1 O1_$1
HTAB N1 O1_$2
HTAB N2 N1_$3
REM Highest difference peak  0.301,  deepest hole -0.296,  1-sigma level  0.066
Q1    1   0.7916  0.3024  0.7020  11.00000  0.05    0.30
Q2    1   0.9987  0.0167  0.5482  11.00000  0.05    0.30
Q3    1   0.6919  0.2204  0.4952  11.00000  0.05    0.29
Q4    1   0.7616  0.2938  0.6154  11.00000  0.05    0.27
Q5    1   0.8423  0.1574  0.6446  11.00000  0.05    0.27
Q6    1   1.0366  0.0076  0.6422  11.00000  0.05    0.26
Q7    1   0.7452  0.0057  0.5294  11.00000  0.05    0.22
Q8    1   0.8207  0.1631  0.5518  11.00000  0.05    0.22
Q9    1   0.8364  0.4143  0.7314  11.00000  0.05    0.22
Q10   1   0.6439  0.5633  0.7362  11.00000  0.05    0.22
;
_shelx_res_checksum     79701
data_General
_journal_date_recd_electronic     2022-12-16
_journal_date_accepted     2022-12-17
_journal_name_full     'IUCrData'
_journal_year     2023
_journal_volume     8
_journal_issue      1
_journal_page_first     0
_journal_page_last     0
_journal_paper_category     HO
_journal_paper_doi     10.1107/S2414314622011956
_journal_coeditor_code     HB4420
_publ_contact_author_name     'Md. Belayet Hossain Howlader'
_publ_contact_author_address
; Department of Chemistry
  Rajshahi University
  Rajshahi-6205
  Bangladesh
;
_publ_contact_author_email     'mbhhowlader@yahoo.com'
_publ_contact_author_fax     '+88-0721-750064'
_publ_contact_author_phone     '+88-0721-760035'
_publ_section_title
;
4-(Allyloxy)benzohydrazide
;
loop_
    _publ_author_name
    _publ_author_address
    'Sultana Shakila Khan'
;
Department of Chemistry, Rajshahi University, Rajshahi-6205, Bangladesh
;
    'Md. Belayet Hossain Howlader'
;
Department of Chemistry, Rajshahi University, Rajshahi-6205, Bangladesh
;
    'Ryuta Miyatake'
;
Center for Environmental Conservation and Research Safety,
University of Toyama, 3190 Gofuku, Toyama, 930-8555, Japan
;
    'Md. Chanmiya Sheikh'
;
Department of Applied Science, Faculty of Science,
Okayama University of Science, Japan
;
    'Ennio Zangrando'
;
Department of Chemical and Pharmaceutical Science, University of Trieste, Italy
;
_publ_section_synopsis
;
In the crystal of the title hydrazide, the molecules are linked into (001)
sheets by N---H...N and N---H...O hydrogen bonds.
;
