# Supplementary material for: 4-(All­yloxy)benzohydrazide
Source: IUCrdata. 2023 Jan 6;8(Pt 1):x221195. doi: 10.1107/S2414314622011956 (PMC9912313; doi:10.1107/S2414314622011956)
Supplement: Supplementary file 2 [file x-08-x221195-Isup2.hkl]

data_I                                                                          
_shelx_title ' SH180'                                                           
_shelx_refln_list_code          4                                               
_shelx_F_calc_maximum       67.97                                               
_exptl_crystal_F_000       204.00                                               
_reflns_d_resolution_high  0.7710                                               
                                                                                
loop_                                                                           
 _space_group_symop_operation_xyz                                               
 'x, y, z'                                                                      
 '-x, y+1/2, -z'                                                                
                                                                                
_cell_length_a     5.9666                                                       
_cell_length_b     4.0921                                                       
_cell_length_c    20.3577                                                       
_cell_angle_alpha  90.000                                                       
_cell_angle_beta   93.080                                                       
_cell_angle_gamma  90.000                                                       
                                                                                
_shelx_F_squared_multiplier     1.000                                           
                                                                                
loop_                                                                           
 _refln_index_h                                                                 
 _refln_index_k                                                                 
 _refln_index_l                                                                 
 _refln_F_squared_calc                                                          
 _refln_F_squared_meas                                                          
 _refln_F_squared_sigma                                                         
 _refln_observed_status                                                         
   1  -5   0          1.10          2.25         1.05 o                         
   2  -5   0          0.26          3.94         1.07 o                         
   0  -4   0          4.36          9.13         3.05 o                         
   1  -4   0          3.79          3.19         0.45 o                         
   2  -4   0          0.38          1.32         0.38 o                         
   3  -4   0          9.76         13.11         1.94 o                         
   4  -4   0         11.00         13.36         2.09 o                         
   5  -4   0          0.18          3.96         1.85 o                         
   1  -3   0          0.78          7.79         0.88 o                         
   2  -3   0          1.39          1.88         0.37 o                         
   3  -3   0          3.09          8.46         0.99 o                         
   4  -3   0         19.24         26.06         4.72 o                         
   5  -3   0          7.18         12.48         4.50 o                         
   6  -3   0          2.05          3.03         1.61 o                         
   0  -2   0        159.30        173.57         7.12 o                         
   1  -2   0         70.46         65.72         8.54 o                         
   2  -2   0         37.24         53.01         2.36 o                         
   3  -2   0         31.72         33.56         1.52 o                         
   4  -2   0         22.52         27.09         2.41 o                         
   5  -2   0         16.47         27.89         3.93 o                         
   6  -2   0         14.61         12.56         2.54 o                         
   7  -2   0          3.70         33.22         7.37 o                         
   1  -1   0       1301.16       1356.37        89.25 o                         
   2  -1   0        353.34        394.88        16.68 o                         
   3  -1   0        414.89        433.94        25.87 o                         
   4  -1   0         19.62         28.20         8.44 o                         
   5  -1   0          1.60          3.24         0.95 o                         
   6  -1   0         23.91         25.84         4.40 o                         
   7  -1   0          0.95          0.80         0.59 o                         
   1   0   0        435.87        451.13        27.99 o                         
   2   0   0          7.17          7.09         0.35 o                         
   3   0   0         23.23         24.60         1.37 o                         
   4   0   0          0.31          1.70         0.25 o                         
   5   0   0         10.64          9.23         1.13 o                         
   6   0   0          0.39          4.52         5.48 o                         
   7   0   0          5.17         20.16         4.34 o                         
   1   1   0       1301.16       1389.51       163.42 o                         
   2   1   0        353.34        373.18        29.84 o                         
   3   1   0        414.89        443.37        36.15 o                         
   4   1   0         19.62         27.39         5.62 o                         
   5   1   0          1.60          4.19         1.69 o                         
   6   1   0         23.91         30.70         4.57 o                         
   2   2   0         37.24         45.23         2.45 o                         
   3   2   0         31.72         39.01         3.04 o                         
   4   2   0         22.52         22.91         2.27 o                         
   5   2   0         16.47         24.81         2.90 o                         
   7   2   0          3.70          7.50         4.63 o                         
   4   3   0         19.24         17.01         1.86 o                         
   5   3   0          7.18          5.24         1.65 o                         
  -2  -5   1          0.37          1.35         0.81 o                         
  -1  -5   1          1.02          2.37         0.84 o                         
   0  -5   1          0.00          1.51         0.77 o                         
   1  -5   1          0.87          2.07         0.84 o                         
   2  -5   1          9.69          8.92         1.73 o                         
  -5  -4   1          0.65          1.84         1.98 o                         
  -4  -4   1          2.70          2.80         1.22 o                         
  -3  -4   1          3.26          7.32         1.04 o                         
  -2  -4   1          2.10          3.65         0.68 o                         
  -1  -4   1          0.89          3.06         1.08 o                         
   0  -4   1          6.53         14.13         1.85 o                         
   1  -4   1          0.75          1.25         0.41 o                         
   2  -4   1          0.37          0.39         0.34 o                         
   3  -4   1         11.03         11.30         1.73 o                         
   4  -4   1          9.28         14.22         2.83 o                         
   5  -4   1          3.63          2.51         1.13 o                         
  -6  -3   1          0.41          3.01         3.47 o                         
  -5  -3   1          9.70         15.24         2.35 o                         
  -4  -3   1          4.64         22.84         2.82 o                         
  -3  -3   1         22.22         21.32         1.26 o                         
  -2  -3   1          2.25          2.88         0.45 o                         
  -1  -3   1          2.62          3.01         0.52 o                         
   0  -3   1         41.48         37.94         3.21 o                         
   1  -3   1         28.83         32.89         2.16 o                         
   2  -3   1          1.19          4.03         0.81 o                         
   3  -3   1         29.04         25.53         1.58 o                         
   4  -3   1          5.16          3.09         0.45 o                         
   5  -3   1          4.69          4.58         4.39 o                         
   6  -3   1          1.24          1.22         1.22 o                         
  -7  -2   1          1.40          3.06         1.45 o                         
  -6  -2   1          1.25         25.94         6.72 o                         
  -5  -2   1         15.29         31.91         9.62 o                         
  -4  -2   1         28.64         16.13         4.12 o                         
  -3  -2   1         48.67         49.25         3.49 o                         
  -2  -2   1        229.43        238.63        19.75 o                         
  -1  -2   1         92.76        112.16        21.50 o                         
   0  -2   1         80.32         90.61         7.07 o                         
   1  -2   1         53.83         51.92         3.54 o                         
   2  -2   1        222.05        252.39        18.47 o                         
   3  -2   1         19.39         21.29         1.77 o                         
   4  -2   1          4.58          8.32         1.26 o                         
   5  -2   1         16.31         30.15         5.93 o                         
   6  -2   1          9.99         33.89        14.08 o                         
   7  -2   1          7.80         19.90        16.88 o                         
  -7  -1   1          0.70          1.94         1.84 o                         
  -6  -1   1          8.98          8.64         1.47 o                         
  -5  -1   1         11.48         14.04         1.42 o                         
  -4  -1   1          9.02          7.24         0.82 o                         
  -3  -1   1        103.32        214.16        15.94 o                         
  -2  -1   1        159.22        171.83        10.80 o                         
  -1  -1   1       4619.90       4964.57       573.45 o                         
   0  -1   1        256.31        279.34        30.15 o                         
   1  -1   1        299.34        281.73        12.80 o                         
   2  -1   1         77.75         82.69         2.79 o                         
   3  -1   1        163.25        176.31        15.93 o                         
   4  -1   1          9.67         11.73         0.65 o                         
   5  -1   1         26.82         40.37         9.62 o                         
   6  -1   1          4.53          7.62         3.15 o                         
   7  -1   1          6.87          7.82         1.60 o                         
  -7   0   1         10.91         23.75         6.79 o                         
  -6   0   1         10.05          9.17         0.49 o                         
  -5   0   1          0.77          0.90         0.28 o                         
  -4   0   1        246.36        273.82        68.46 o                         
  -3   0   1         14.96         20.39         1.34 o                         
  -2   0   1        131.76        139.00        17.83 o                         
  -1   0   1        113.27        115.64         3.84 o                         
   1   0   1       3202.23       4148.03       508.71 o                         
   2   0   1         13.19         13.70         1.08 o                         
   3   0   1         96.35        115.57         8.49 o                         
   4   0   1         85.35         92.99        13.99 o                         
   5   0   1         43.06         43.08         1.84 o                         
   6   0   1          0.75          4.52         5.13 o                         
   7   0   1          6.21         16.79         4.00 o                         
  -7   1   1          0.70          2.47         2.36 o                         
  -5   1   1         11.48         14.25         2.49 o                         
  -4   1   1          9.02         10.28         1.70 o                         
  -3   1   1        103.32        160.70        12.35 o                         
  -2   1   1        159.22        187.45        11.13 o                         
  -1   1   1       4619.89       5068.62       708.10 o                         
   0   1   1        256.31        219.14        13.38 o                         
   1   1   1        299.34        314.91        21.56 o                         
   2   1   1         77.75         78.13         2.80 o                         
   3   1   1        163.25        157.65         7.53 o                         
   4   1   1          9.67          9.07         1.44 o                         
   5   1   1         26.82         36.29         7.24 o                         
   7   1   1          6.87          8.22         1.80 o                         
  -7   2   1          1.40          5.53         2.29 o                         
  -6   2   1          1.25         18.68         4.26 o                         
  -5   2   1         15.29         28.57         4.30 o                         
  -2   2   1        229.43        254.07        15.52 o                         
   1   2   1         53.83         43.46         3.18 o                         
   2   2   1        222.05        278.66        23.19 o                         
   4   2   1          4.58          5.54         1.05 o                         
   5   2   1         16.31         21.82         3.55 o                         
   6   2   1          9.99         34.83         4.36 o                         
   7   2   1          7.80         10.21         4.53 o                         
  -5   3   1          9.70          9.47         1.86 o                         
  -3   3   1         22.22         18.88         0.92 o                         
   3   3   1         29.04         25.18         1.89 o                         
   4   3   1          5.16          5.40         1.03 o                         
   5   3   1          4.69          4.49         1.39 o                         
   6   3   1          1.24          1.67         1.34 o                         
  -2  -5   2          1.76          2.39         0.90 o                         
  -1  -5   2          2.17          9.20         3.15 o                         
   0  -5   2          1.09          1.44         0.85 o                         
   1  -5   2          1.57          2.07         1.14 o                         
   2  -5   2          5.70          7.52         1.65 o                         
  -5  -4   2          0.07          1.28         1.25 o                         
  -4  -4   2          4.34         10.02         4.01 o                         
  -3  -4   2          0.28          2.00         0.58 o                         
  -2  -4   2          1.71          3.84         0.75 o                         
  -1  -4   2          2.88          9.12         1.63 o                         
   0  -4   2         18.73         24.93         2.54 o                         
   1  -4   2          3.03          7.51         2.09 o                         
   2  -4   2          2.29          4.18         0.86 o                         
   3  -4   2          2.34          3.12         1.16 o                         
   4  -4   2          2.59          9.43         2.17 o                         
   5  -4   2          3.27          5.33         2.82 o                         
  -6  -3   2          1.86          3.34         1.05 o                         
  -5  -3   2          4.43         14.22         2.31 o                         
  -4  -3   2         23.09         19.59         1.49 o                         
  -3  -3   2          1.85         19.51         1.42 o                         
  -2  -3   2          2.23          5.75         1.31 o                         
  -1  -3   2          3.33          3.59         0.53 o                         
   0  -3   2         15.40         20.56         1.60 o                         
   1  -3   2        102.18        104.51         3.91 o                         
   2  -3   2         19.13         32.72         5.90 o                         
   3  -3   2         17.64         16.80         1.13 o                         
   4  -3   2         28.85         25.76         4.97 o                         
   5  -3   2          0.05          1.85         2.20 o                         
   6  -3   2          0.29         -0.42         0.78 o                         
  -7  -2   2          0.46          2.19         1.66 o                         
  -6  -2   2         12.09          9.05         4.37 o                         
  -5  -2   2         13.68         24.61         5.31 o                         
  -4  -2   2         61.10         83.87        18.95 o                         
  -3  -2   2         30.54         26.18         1.35 o                         
  -2  -2   2        353.84        354.35        19.80 o                         
  -1  -2   2        284.80        265.93        20.46 o                         
   0  -2   2        105.80         92.08         3.87 o                         
   1  -2   2         30.25         28.89         1.11 o                         
   2  -2   2        124.78        146.34         9.86 o                         
   3  -2   2         68.66         81.97         7.81 o                         
   4  -2   2          3.31          5.99         1.20 o                         
   5  -2   2         13.44         23.07         8.82 o                         
   6  -2   2         30.00         41.53         6.37 o                         
   7  -2   2         17.46         12.74         2.00 o                         
  -7  -1   2          2.90          3.06         2.56 o                         
  -6  -1   2         12.67         11.58         1.17 o                         
  -5  -1   2          3.24          5.42         1.15 o                         
  -4  -1   2          8.96         10.71         1.74 o                         
  -3  -1   2         58.94         63.05         9.19 o                         
  -2  -1   2        450.66        475.22        17.90 o                         
  -1  -1   2       2357.88       2662.07       222.80 o                         
   0  -1   2       1772.32       1759.47       157.80 o                         
   1  -1   2        175.07        159.49         6.08 o                         
   2  -1   2        140.45        138.95         5.30 o                         
   3  -1   2         96.46        101.18         4.09 o                         
   4  -1   2         24.37         21.26         0.97 o                         
   5  -1   2         15.39         13.02         0.96 o                         
   6  -1   2         54.99         83.10        35.30 o                         
   7  -1   2          4.11          5.78         3.13 o                         
  -7   0   2         21.36         47.55         9.20 o                         
  -5   0   2          1.23          0.89         0.20 o                         
  -4   0   2        350.48        429.68        24.79 o                         
  -3   0   2        102.13        126.98         5.19 o                         
  -2   0   2        514.56        553.30        24.80 o                         
  -1   0   2        273.19        261.53         9.21 o                         
   1   0   2       1513.16       1729.57       144.64 o                         
   2   0   2        615.91        651.02        36.76 o                         
   3   0   2         25.27         26.42         0.96 o                         
   4   0   2          5.72          5.82         0.57 o                         
   5   0   2          0.46          1.41         0.33 o                         
   6   0   2          7.26          8.07         1.61 o                         
   7   0   2          6.03         11.35         2.28 o                         
  -7   1   2          2.90          1.16         1.32 o                         
  -6   1   2         12.67         13.44         2.48 o                         
  -4   1   2          8.96          9.91         1.57 o                         
  -3   1   2         58.94         69.38         4.30 o                         
  -2   1   2        450.66        526.51        42.34 o                         
  -1   1   2       2357.88       2172.99       185.79 o                         
   0   1   2       1772.32       1751.10       154.96 o                         
   1   1   2        175.07        147.83         5.79 o                         
   2   1   2        140.45        127.52         4.95 o                         
   3   1   2         96.46         92.06         7.27 o                         
   4   1   2         24.37         20.54         1.14 o                         
   5   1   2         15.39         15.84         2.15 o                         
   6   1   2         54.99         87.28        38.58 o                         
   7   1   2          4.11          6.80         2.85 o                         
  -7   2   2          0.46          2.44         1.66 o                         
  -6   2   2         12.09         15.41         2.85 o                         
  -5   2   2         13.68         16.06         3.15 o                         
  -3   2   2         30.54         25.16         1.96 o                         
  -2   2   2        353.83        316.38        22.01 o                         
  -1   2   2        284.80        278.63        19.22 o                         
   1   2   2         30.25         31.59         6.96 o                         
   2   2   2        124.78        154.84        12.84 o                         
   3   2   2         68.66         62.80         5.31 o                         
   4   2   2          3.31          4.54         1.86 o                         
   5   2   2         13.44         15.63         2.17 o                         
   6   2   2         30.00         38.22         5.28 o                         
   7   2   2         17.46         14.36         3.68 o                         
  -5   3   2          4.43          8.21         2.01 o                         
   3   3   2         17.64         12.46         1.34 o                         
   5   3   2          0.05          0.04         0.60 o                         
   6   3   2          0.29          0.30         0.91 o                         
  -2  -5   3          1.60          5.10         1.28 o                         
  -1  -5   3         17.66         16.83         2.36 o                         
   0  -5   3          1.31          2.36         0.81 o                         
   1  -5   3          3.40          3.20         1.35 o                         
   2  -5   3          0.45          1.08         1.28 o                         
  -5  -4   3          2.39          1.85         1.02 o                         
  -4  -4   3         10.32         20.70         3.26 o                         
  -3  -4   3          0.61          1.32         0.42 o                         
  -2  -4   3          0.85          2.31         0.75 o                         
  -1  -4   3         10.10         14.59         1.92 o                         
   0  -4   3          7.48         18.59         2.13 o                         
   1  -4   3         14.28         20.47         4.13 o                         
   2  -4   3         15.03         18.98         2.24 o                         
   3  -4   3          1.00          1.23         0.49 o                         
   4  -4   3          6.76          4.57         1.61 o                         
  -6  -3   3          1.60          2.54         0.86 o                         
  -5  -3   3         10.44         11.46         1.68 o                         
  -4  -3   3          1.38          4.59         0.66 o                         
  -3  -3   3         76.96         70.32         3.63 o                         
  -2  -3   3         32.88         46.14        19.79 o                         
  -1  -3   3         16.93         17.53         2.10 o                         
   0  -3   3          5.73         14.48         1.75 o                         
   1  -3   3         15.20         38.80         4.96 o                         
   2  -3   3         62.38         58.57         3.74 o                         
   3  -3   3          0.11          0.45         0.52 o                         
   4  -3   3         16.44         21.13         5.19 o                         
   5  -3   3         10.89          6.81         1.80 o                         
   6  -3   3          0.26         -0.94         0.98 o                         
  -7  -2   3          0.78          0.76         0.67 o                         
  -6  -2   3          0.12          8.38         3.04 o                         
  -5  -2   3         13.78         21.13         7.21 o                         
  -4  -2   3         21.46         38.93         5.02 o                         
  -3  -2   3         17.37         28.01         2.43 o                         
  -2  -2   3        337.96        283.61        12.55 o                         
  -1  -2   3        613.81        607.79        33.02 o                         
   0  -2   3         49.50         62.85         2.95 o                         
   1  -2   3         37.84         38.97         3.24 o                         
   2  -2   3          9.77         11.61         0.85 o                         
   3  -2   3         43.04         73.36         6.34 o                         
   4  -2   3          3.15          5.45         1.58 o                         
   5  -2   3         10.17         12.40         2.29 o                         
   6  -2   3         12.49         13.99         2.32 o                         
   7  -2   3         10.56          9.84         1.67 o                         
  -7  -1   3          4.44          9.24         3.95 o                         
  -6  -1   3          7.86         14.29         3.39 o                         
  -5  -1   3         80.20         84.09         8.73 o                         
  -4  -1   3         40.82         78.91         6.29 o                         
  -3  -1   3         63.61         71.50         4.79 o                         
  -2  -1   3        164.29        163.24         9.96 o                         
  -1  -1   3        546.69        564.19        29.08 o                         
   0  -1   3       2441.33       2459.25       250.43 o                         
   1  -1   3         74.32         63.89         5.09 o                         
   2  -1   3         38.86         40.46         1.59 o                         
   3  -1   3        140.69        135.71         5.54 o                         
   4  -1   3          1.08          0.94         0.38 o                         
   5  -1   3         29.13         28.92         2.50 o                         
   6  -1   3         70.16         78.94        15.31 o                         
   7  -1   3          2.22         20.26         4.75 o                         
  -7   0   3          3.29         36.36         8.11 o                         
  -6   0   3          9.25         21.02         5.07 o                         
  -5   0   3          3.73          3.11         0.59 o                         
  -4   0   3         28.21         28.74         1.93 o                         
  -3   0   3        692.10        852.58        48.47 o                         
  -2   0   3         95.53        103.29         5.95 o                         
  -1   0   3          1.26          1.41         0.16 o                         
   0   0   3        206.76        156.78         6.85 o                         
   1   0   3       1311.57       1314.10        98.62 o                         
   2   0   3        309.49        349.85        16.46 o                         
   3   0   3         13.53         21.15         3.40 o                         
   4   0   3         80.50         76.32         3.24 o                         
   5   0   3         17.66         15.47         1.41 o                         
   6   0   3          3.74          3.66         0.63 o                         
   7   0   3          5.67          3.57         1.68 o                         
  -7   1   3          4.44          6.04         2.02 o                         
  -6   1   3          7.86         23.49         4.25 o                         
  -5   1   3         80.20        108.96        10.28 o                         
  -4   1   3         40.82         65.80         6.98 o                         
  -3   1   3         63.61         68.13         4.08 o                         
  -2   1   3        164.29        192.36        12.81 o                         
  -1   1   3        546.69        671.85        31.78 o                         
   0   1   3       2441.33       2404.09       199.41 o                         
   1   1   3         74.32         66.33         4.86 o                         
   2   1   3         38.86         40.52         2.98 o                         
   3   1   3        140.69        128.20         5.48 o                         
   4   1   3          1.08          0.95         0.30 o                         
   5   1   3         29.13         26.61         2.91 o                         
   6   1   3         70.16         86.64         8.11 o                         
   7   1   3          2.22         15.65         4.58 o                         
  -7   2   3          0.78          2.10         1.46 o                         
  -6   2   3          0.12         13.26         2.31 o                         
  -5   2   3         13.78         23.33         2.74 o                         
  -4   2   3         21.46         47.33         4.22 o                         
  -2   2   3        337.96        267.11        16.76 o                         
  -1   2   3        613.81        537.02        49.31 o                         
   0   2   3         49.50         49.45         2.18 o                         
   1   2   3         37.84         45.05         3.80 o                         
   3   2   3         43.04         50.22         5.88 o                         
   4   2   3          3.15          4.72         1.94 o                         
   5   2   3         10.17         10.65         2.94 o                         
   6   2   3         12.49         12.66         3.24 o                         
   7   2   3         10.56          9.90         2.96 o                         
  -5   3   3         10.44         21.09         2.92 o                         
  -4   3   3          1.38          1.94         0.80 o                         
   2   3   3         62.38         42.27         7.66 o                         
   3   3   3          0.11          4.73         1.02 o                         
   4   3   3         16.44         10.86         2.21 o                         
   5   3   3         10.89          6.27         1.42 o                         
   6   3   3          0.26          0.61         0.64 o                         
  -2  -5   4          6.68          5.14         1.13 o                         
  -1  -5   4         12.74         18.92         2.80 o                         
   0  -5   4          5.91          9.49         2.66 o                         
   1  -5   4          3.01          3.69         1.41 o                         
   2  -5   4          1.11          1.09         1.37 o                         
  -4  -4   4          1.98         11.24         2.68 o                         
  -3  -4   4          1.49          4.73         0.82 o                         
  -2  -4   4          4.44         14.78         2.58 o                         
  -1  -4   4         10.67         18.63         2.25 o                         
   0  -4   4          5.97         14.20         2.49 o                         
   1  -4   4         31.50         31.09         1.75 o                         
   2  -4   4         26.66         25.09         1.97 o                         
   3  -4   4          2.04          3.30         0.96 o                         
   4  -4   4          2.00          1.91         0.94 o                         
  -6  -3   4          1.14          1.14         0.76 o                         
  -5  -3   4          7.58         13.85         6.85 o                         
  -4  -3   4          1.06          1.84         0.78 o                         
  -3  -3   4         63.28         95.17         5.95 o                         
  -2  -3   4        170.20        188.02        27.05 o                         
  -1  -3   4         12.72         11.95         1.57 o                         
   0  -3   4         32.99         27.86         4.19 o                         
   1  -3   4         23.10         29.63         3.91 o                         
   2  -3   4         12.58         17.40         3.14 o                         
   3  -3   4          0.17          0.63         0.38 o                         
   4  -3   4          1.21         10.27         2.04 o                         
   5  -3   4          2.00          1.62         0.56 o                         
   6  -3   4          1.10          1.19         0.68 o                         
  -7  -2   4          1.53          2.81         0.85 o                         
  -6  -2   4          5.16         16.94         2.09 o                         
  -5  -2   4          1.44         13.82         3.35 o                         
  -4  -2   4         21.57         21.53         2.04 o                         
  -3  -2   4          8.95          8.66         0.70 o                         
  -2  -2   4        396.56        359.22        21.26 o                         
  -1  -2   4        419.44        354.01        24.36 o                         
   0  -2   4         20.21         22.66         1.47 o                         
   1  -2   4         31.33         33.05         3.90 o                         
   2  -2   4         73.99         76.14         7.02 o                         
   3  -2   4         41.34         40.36         4.94 o                         
   4  -2   4         25.36         20.60         3.21 o                         
   5  -2   4          4.56          5.55         2.16 o                         
   6  -2   4          1.28          1.59         1.06 o                         
  -7  -1   4          3.92         13.22         3.98 o                         
  -6  -1   4         14.39         30.19         6.06 o                         
  -5  -1   4         70.63        179.68        20.43 o                         
  -4  -1   4         86.06         90.80         5.48 o                         
  -3  -1   4          2.47          3.96         1.06 o                         
  -2  -1   4         17.39         17.80         0.52 o                         
  -1  -1   4         95.32         89.11         4.23 o                         
   0  -1   4         39.66         34.38         1.38 o                         
   1  -1   4         26.79         25.16         1.03 o                         
   2  -1   4        523.54        543.32        31.55 o                         
   3  -1   4         34.24         38.37         3.02 o                         
   4  -1   4         17.88         19.65         1.14 o                         
   5  -1   4         42.50         44.82         2.83 o                         
   6  -1   4         25.32         21.20         5.03 o                         
   7  -1   4         15.04         19.85         7.73 o                         
  -7   0   4          8.29         19.42         5.72 o                         
  -6   0   4          5.32         15.14         4.12 o                         
  -5   0   4          3.69          3.79         1.70 o                         
  -4   0   4          6.37          5.76         0.38 o                         
  -3   0   4         15.13         13.28         0.56 o                         
  -2   0   4         70.38         73.54         3.89 o                         
  -1   0   4        221.96        247.26        10.85 o                         
   0   0   4          2.12          3.67         0.27 o                         
   1   0   4        500.06        371.23        17.02 o                         
   2   0   4        551.90        609.73        40.37 o                         
   3   0   4         25.03         28.16         1.43 o                         
   4   0   4         21.79         24.64         3.01 o                         
   5   0   4        429.41        508.95        35.27 o                         
   6   0   4          2.26          2.12         0.68 o                         
   7   0   4          0.15         -1.20         1.73 o                         
  -7   1   4          3.92          4.90         1.77 o                         
  -6   1   4         14.39         23.11         4.77 o                         
  -5   1   4         70.63        164.61        16.54 o                         
  -4   1   4         86.06         90.69         6.41 o                         
  -3   1   4          2.47          3.08         0.82 o                         
  -2   1   4         17.39         17.23         1.71 o                         
  -1   1   4         95.32         99.19         3.79 o                         
   0   1   4         39.66         36.90         3.50 o                         
   1   1   4         26.79         25.85         1.21 o                         
   2   1   4        523.54        532.74        31.49 o                         
   3   1   4         34.24         33.87         1.50 o                         
   4   1   4         17.88         20.06         1.73 o                         
   5   1   4         42.50         39.30         3.18 o                         
   6   1   4         25.32         17.79         4.87 o                         
   7   1   4         15.04         19.87         6.80 o                         
  -6   2   4          5.16         14.17         3.20 o                         
  -5   2   4          1.44          5.76         1.97 o                         
  -3   2   4          8.95         16.45         1.72 o                         
  -2   2   4        396.56        353.59        31.23 o                         
  -1   2   4        419.44        412.72        32.29 o                         
   0   2   4         20.21         20.71         3.32 o                         
   1   2   4         31.33         30.10         3.04 o                         
   2   2   4         73.99         58.82         4.28 o                         
   3   2   4         41.34         51.90         5.25 o                         
   4   2   4         25.36         26.87         3.67 o                         
   5   2   4          4.56          3.57         2.07 o                         
   6   2   4          1.28          0.70         1.00 o                         
  -4   3   4          1.06          0.48         0.44 o                         
  -1   3   4         12.72         10.23         1.33 o                         
   1   3   4         23.10         32.51         4.57 o                         
   2   3   4         12.58         20.46         2.67 o                         
   3   3   4          0.17         -0.24         0.75 o                         
   4   3   4          1.21          7.05         3.33 o                         
   5   3   4          2.00          0.11         0.95 o                         
   6   3   4          1.10         -0.22         0.98 o                         
  -2  -5   5          1.25          3.04         1.02 o                         
  -1  -5   5         20.06         22.81         2.98 o                         
   0  -5   5         16.15         17.06         2.84 o                         
   1  -5   5          0.90          1.39         0.66 o                         
   2  -5   5          0.56          0.31         0.81 o                         
  -4  -4   5         19.58         18.68         4.24 o                         
  -3  -4   5         46.66         61.32         7.14 o                         
  -2  -4   5         22.52         31.03         3.04 o                         
  -1  -4   5         14.52         23.51         3.24 o                         
   0  -4   5         14.85         15.58         1.96 o                         
   1  -4   5          6.36          8.31         1.26 o                         
   2  -4   5         10.46          8.39         1.19 o                         
   3  -4   5          7.86          6.08         1.13 o                         
   4  -4   5          0.36          0.29         0.43 o                         
  -6  -3   5          0.70          1.17         0.57 o                         
  -5  -3   5         12.13         14.07         5.06 o                         
  -4  -3   5          0.46          1.10         0.41 o                         
  -3  -3   5         34.75         52.66         5.05 o                         
  -2  -3   5        154.23        175.91        15.78 o                         
  -1  -3   5         22.52         28.13         1.76 o                         
   0  -3   5         23.81         23.01         1.99 o                         
   1  -3   5         35.64         31.98         2.00 o                         
   2  -3   5         12.81         13.24         1.38 o                         
   3  -3   5          0.26          1.43         0.92 o                         
   4  -3   5         12.30         11.48         3.08 o                         
   5  -3   5          2.13          1.14         0.43 o                         
   6  -3   5          0.49          1.45         1.22 o                         
  -7  -2   5          3.36          4.02         1.03 o                         
  -6  -2   5         19.70         21.71         2.06 o                         
  -5  -2   5         16.11         30.00         2.55 o                         
  -4  -2   5          3.78          8.26         2.75 o                         
  -3  -2   5         44.46         45.30         2.12 o                         
  -2  -2   5         46.12         57.70         3.04 o                         
  -1  -2   5         69.11         57.53         3.31 o                         
   0  -2   5         25.61         22.86         2.35 o                         
   1  -2   5        262.29        220.70        34.21 o                         
   2  -2   5         33.18         29.21         2.75 o                         
   3  -2   5         70.52         75.86         4.06 o                         
   4  -2   5         29.88         22.67         1.50 o                         
   5  -2   5          5.85          6.35         2.07 o                         
   6  -2   5          1.49          3.35         1.73 o                         
  -7  -1   5          1.61          5.69         3.35 o                         
  -6  -1   5          1.29         14.31         4.02 o                         
  -5  -1   5         24.13         26.21         2.82 o                         
  -4  -1   5         66.20         70.45         5.94 o                         
  -3  -1   5        101.92        108.40         4.74 o                         
  -2  -1   5         27.26         32.52         3.13 o                         
  -1  -1   5         75.16         60.71         2.19 o                         
   0  -1   5        320.65        258.49        29.36 o                         
   1  -1   5        210.06        219.64        15.93 o                         
   2  -1   5         67.47         68.19         5.54 o                         
   3  -1   5         73.04         79.13         4.62 o                         
   4  -1   5        152.49        155.59         7.67 o                         
   5  -1   5         21.86         23.55         1.89 o                         
   6  -1   5          9.86          7.74         2.16 o                         
   7  -1   5         11.03         10.60         1.80 o                         
  -7   0   5         18.30         15.52         4.62 o                         
  -6   0   5         10.02         16.70         3.89 o                         
  -4   0   5         10.85         10.59         0.92 o                         
  -3   0   5         55.70         47.90         5.20 o                         
  -2   0   5         43.76         44.21         3.29 o                         
  -1   0   5        167.01        163.74         4.98 o                         
   0   0   5          0.13         -0.21         0.21 o                         
   1   0   5        812.13        857.75       126.33 o                         
   2   0   5          1.91          1.45         0.28 o                         
   3   0   5          4.73          4.91         0.49 o                         
   4   0   5        148.63        173.11         8.42 o                         
   5   0   5         89.89         89.32         4.93 o                         
   6   0   5        112.90        115.77        16.37 o                         
   7   0   5          0.02         -0.05         1.15 o                         
  -7   1   5          1.61          6.56         2.97 o                         
  -6   1   5          1.29         13.58         3.16 o                         
  -5   1   5         24.13         15.99         3.28 o                         
  -4   1   5         66.20         87.85         7.01 o                         
  -3   1   5        101.92         92.88         6.50 o                         
  -2   1   5         27.26         31.78         3.66 o                         
  -1   1   5         75.16         64.41         4.39 o                         
   0   1   5        320.65        289.75        10.71 o                         
   1   1   5        210.06        185.73         8.23 o                         
   2   1   5         67.47         63.48         5.30 o                         
   3   1   5         73.04         74.98         3.46 o                         
   4   1   5        152.49        147.57         7.56 o                         
   5   1   5         21.86         21.18         2.63 o                         
   6   1   5          9.86          7.27         1.16 o                         
   7   1   5         11.03         10.44         2.18 o                         
  -7   2   5          3.36          5.00         2.06 o                         
  -6   2   5         19.70         15.48         3.17 o                         
  -3   2   5         44.46         52.68         3.15 o                         
  -2   2   5         46.12         51.78         4.90 o                         
  -1   2   5         69.11         65.65         3.33 o                         
   0   2   5         25.61         25.16         2.58 o                         
   1   2   5        262.29        208.38        15.17 o                         
   2   2   5         33.18         30.62         1.76 o                         
   3   2   5         70.52         71.31         7.41 o                         
   4   2   5         29.88         26.95         1.88 o                         
   5   2   5          5.85          7.55         2.40 o                         
   6   2   5          1.49          2.39         1.92 o                         
  -5   3   5         12.13          9.50         1.35 o                         
  -4   3   5          0.46          0.76         0.46 o                         
  -1   3   5         22.52         22.07         2.60 o                         
   0   3   5         23.81         21.10         1.90 o                         
   1   3   5         35.64         46.83         5.49 o                         
   2   3   5         12.81          9.50         0.97 o                         
   3   3   5          0.26          0.29         1.52 o                         
   4   3   5         12.30         11.61         3.64 o                         
   5   3   5          2.13          0.77         1.79 o                         
   6   3   5          0.49          0.54         1.29 o                         
  -1  -5   6          4.96          6.85         1.44 o                         
   0  -5   6          4.10         10.64         2.42 o                         
   1  -5   6          0.88          1.47         1.10 o                         
  -4  -4   6          7.35         13.69         3.07 o                         
  -3  -4   6         31.85         42.78         3.87 o                         
  -2  -4   6         70.35         72.56        13.08 o                         
  -1  -4   6         25.96         30.05         6.34 o                         
   0  -4   6          2.41          7.47         2.66 o                         
   1  -4   6          0.65          1.83         0.70 o                         
   2  -4   6          0.31          1.90         1.20 o                         
   3  -4   6          0.26          1.69         0.64 o                         
   4  -4   6          0.06          0.45         0.44 o                         
  -6  -3   6          5.37          5.61         1.45 o                         
  -5  -3   6         12.39         16.26         2.03 o                         
  -4  -3   6          7.86          9.20         0.93 o                         
  -3  -3   6         45.97         52.56         5.45 o                         
  -2  -3   6         27.44         24.57         3.32 o                         
  -1  -3   6         67.56         65.66         3.25 o                         
   0  -3   6         30.10         26.70         3.16 o                         
   1  -3   6         93.29         98.68         6.24 o                         
   2  -3   6         15.28         13.00         1.47 o                         
   3  -3   6          2.98          2.73         0.70 o                         
   4  -3   6          8.18         10.02         3.39 o                         
   5  -3   6          1.10          0.48         0.75 o                         
   6  -3   6          1.20          3.18         1.82 o                         
  -7  -2   6          0.92          1.18         0.79 o                         
  -6  -2   6         15.33         14.57         2.01 o                         
  -5  -2   6         21.69         21.49         3.31 o                         
  -4  -2   6         19.01         19.79         1.60 o                         
  -3  -2   6         14.64         13.91         1.47 o                         
  -2  -2   6         65.70         56.95         2.02 o                         
  -1  -2   6         18.10         19.90         1.09 o                         
   0  -2   6        108.60        106.95         5.30 o                         
   1  -2   6         67.75         65.57         3.50 o                         
   2  -2   6          8.67          8.76         0.90 o                         
   3  -2   6         26.76         32.84         2.75 o                         
   4  -2   6         24.52         20.22         1.70 o                         
   5  -2   6          9.36          6.81         2.97 o                         
   6  -2   6          2.69          6.00         2.04 o                         
  -7  -1   6          1.14          2.93         1.73 o                         
  -6  -1   6          1.58          1.47         0.52 o                         
  -5  -1   6          0.71          0.46         0.59 o                         
  -4  -1   6          0.98          1.08         0.39 o                         
  -3  -1   6          2.79          1.93         0.18 o                         
  -2  -1   6         25.66         25.37         2.99 o                         
  -1  -1   6          4.07          4.56         0.26 o                         
   0  -1   6         60.85         56.36         2.24 o                         
   1  -1   6        123.00        119.86         4.69 o                         
   2  -1   6         70.55         69.46         2.84 o                         
   3  -1   6        236.73        246.34        12.22 o                         
   4  -1   6        145.64        132.33        11.75 o                         
   5  -1   6         71.20         70.95         4.24 o                         
   6  -1   6          5.27          4.50         0.79 o                         
   7  -1   6          0.47          0.67         1.39 o                         
  -7   0   6          1.61          5.12         2.01 o                         
  -6   0   6         60.77         82.18        11.05 o                         
  -5   0   6          1.88          2.21         0.47 o                         
  -4   0   6         19.48         17.29         1.42 o                         
  -3   0   6          0.10          0.84         0.45 o                         
  -2   0   6        193.66        203.51         7.14 o                         
  -1   0   6        536.24        604.87        24.66 o                         
   0   0   6          2.25          1.58         0.18 o                         
   1   0   6        610.04        502.16        27.06 o                         
   2   0   6        276.20        289.18        14.03 o                         
   3   0   6         12.54         13.99         1.70 o                         
   4   0   6         39.73         44.77         2.36 o                         
   5   0   6         62.04         66.63         3.70 o                         
   6   0   6         61.40         58.82         3.71 o                         
   7   0   6          0.14          2.89         1.36 o                         
  -6   1   6          1.58          1.52         1.42 o                         
  -5   1   6          0.71          4.53         1.10 o                         
  -3   1   6          2.79          2.36         0.66 o                         
  -2   1   6         25.66         22.94         0.86 o                         
  -1   1   6          4.07          4.62         0.40 o                         
   0   1   6         60.85         53.93         4.38 o                         
   1   1   6        123.00        111.63        11.40 o                         
   2   1   6         70.55         64.25         2.81 o                         
   3   1   6        236.73        221.65        16.30 o                         
   4   1   6        145.64        136.81        10.75 o                         
   5   1   6         71.20         68.83         8.81 o                         
   6   1   6          5.27          4.19         1.42 o                         
   7   1   6          0.47          0.73         0.72 o                         
  -7   2   6          0.92          3.62         1.62 o                         
  -6   2   6         15.33         21.04         3.35 o                         
  -5   2   6         21.69         21.74         3.01 o                         
  -4   2   6         19.01         12.42         1.69 o                         
  -3   2   6         14.64         14.75         2.15 o                         
  -2   2   6         65.70         60.62         3.54 o                         
  -1   2   6         18.10         18.33         1.26 o                         
   0   2   6        108.60         99.62         5.50 o                         
   1   2   6         67.75         69.63         5.93 o                         
   2   2   6          8.67          8.79         1.07 o                         
   3   2   6         26.76         30.79         3.48 o                         
   4   2   6         24.52         21.39         1.83 o                         
   5   2   6          9.36          6.84         1.53 o                         
   6   2   6          2.69          3.22         2.32 o                         
  -2   3   6         27.44         24.65         3.28 o                         
  -1   3   6         67.56         46.95         3.94 o                         
   0   3   6         30.10         43.16         4.50 o                         
   1   3   6         93.29        101.75        10.09 o                         
   2   3   6         15.28         18.27         3.44 o                         
   3   3   6          2.98          3.85         1.98 o                         
   4   3   6          8.18          6.41         2.12 o                         
   5   3   6          1.10          1.43         1.09 o                         
   6   3   6          1.20          1.04         2.06 o                         
  -1  -5   7          0.13          1.30         0.74 o                         
   0  -5   7          6.81          6.44         1.35 o                         
   1  -5   7          0.09          0.05         0.59 o                         
  -4  -4   7          7.69          6.08         1.02 o                         
  -3  -4   7         14.95         11.86         1.19 o                         
  -2  -4   7         49.04         54.15         5.11 o                         
  -1  -4   7         29.27         32.42         2.44 o                         
   0  -4   7         10.19         10.08         1.21 o                         
   1  -4   7          7.54          9.14         1.62 o                         
   2  -4   7          0.55          0.55         0.48 o                         
   3  -4   7          4.47          5.08         1.07 o                         
   4  -4   7          1.34          1.33         0.60 o                         
  -6  -3   7          1.83          3.70         1.81 o                         
  -5  -3   7          6.19          6.79         2.50 o                         
  -4  -3   7          0.03          2.08         0.88 o                         
  -3  -3   7        130.23        119.12         5.57 o                         
  -2  -3   7         73.93         63.30         2.82 o                         
  -1  -3   7          7.33          7.55         1.93 o                         
   0  -3   7         10.37         11.19         1.62 o                         
   1  -3   7         10.10         14.50         4.42 o                         
   2  -3   7         64.33         58.69         4.48 o                         
   3  -3   7          3.65          2.95         0.77 o                         
   4  -3   7         11.66          8.40         2.92 o                         
   5  -3   7          1.65          1.80         0.80 o                         
  -6  -2   7         11.19         13.70         1.77 o                         
  -5  -2   7          3.25          7.03         1.68 o                         
  -4  -2   7         29.90         35.35         2.56 o                         
  -3  -2   7         44.37         41.67         2.36 o                         
  -2  -2   7         50.58         50.53         2.89 o                         
  -1  -2   7          0.72          0.06         0.18 o                         
   0  -2   7        379.10        344.41        18.97 o                         
   1  -2   7        178.86        154.21         9.93 o                         
   2  -2   7         13.95         12.75         1.13 o                         
   3  -2   7        126.31        128.37        11.52 o                         
   4  -2   7         35.23         30.29         2.10 o                         
   5  -2   7          2.27          1.43         0.56 o                         
   6  -2   7          2.58          3.02         1.58 o                         
  -6  -1   7          2.44          1.70         0.46 o                         
  -5  -1   7          2.54          3.12         0.60 o                         
  -4  -1   7          3.24          3.79         0.52 o                         
  -3  -1   7         41.27         34.55         1.38 o                         
  -2  -1   7         49.47         46.19         2.09 o                         
  -1  -1   7        159.11        139.06         5.53 o                         
   0  -1   7        152.79        124.56         6.70 o                         
   1  -1   7         18.63         16.57         2.05 o                         
   2  -1   7         27.03         29.02         2.31 o                         
   3  -1   7         30.13         36.26         1.92 o                         
   4  -1   7        118.19        112.65        11.43 o                         
   5  -1   7         77.20         82.85         4.85 o                         
   6  -1   7          2.21          1.64         0.66 o                         
   7  -1   7          1.01          1.66         1.88 o                         
  -5   0   7         10.49          7.08         0.40 o                         
  -4   0   7          3.44          3.43         0.39 o                         
  -3   0   7        111.85         99.97         8.32 o                         
  -2   0   7         16.98         18.25         0.88 o                         
  -1   0   7          0.30          0.45         0.13 o                         
   0   0   7          1.49          1.60         0.30 o                         
   1   0   7          0.06          0.12         0.32 o                         
   2   0   7       1081.47       1379.72       116.52 o                         
   3   0   7          2.58          2.75         0.51 o                         
   4   0   7         16.59         17.00         1.22 o                         
   5   0   7         31.00         33.01         2.15 o                         
   6   0   7          2.18          1.84         0.65 o                         
   7   0   7          2.03          3.08         1.64 o                         
  -7   1   7          9.97         12.63         3.80 o                         
  -6   1   7          2.44          0.85         0.85 o                         
  -5   1   7          2.54          4.00         1.39 o                         
  -4   1   7          3.24          2.31         1.14 o                         
  -3   1   7         41.27         31.13         1.85 o                         
  -2   1   7         49.47         44.34         5.26 o                         
  -1   1   7        159.11        136.35        15.37 o                         
   0   1   7        152.79        145.41         5.54 o                         
   1   1   7         18.63         17.11         2.29 o                         
   2   1   7         27.03         29.66         2.80 o                         
   3   1   7         30.13         34.37         2.07 o                         
   4   1   7        118.19        113.37         9.16 o                         
   5   1   7         77.20         71.75         4.35 o                         
   6   1   7          2.21          1.60         0.85 o                         
   7   1   7          1.01          1.19         1.39 o                         
  -6   2   7         11.19         18.14         4.72 o                         
  -5   2   7          3.25         14.04         1.76 o                         
  -4   2   7         29.90         34.53         3.33 o                         
  -3   2   7         44.37         39.93         5.42 o                         
  -2   2   7         50.58         47.66         3.91 o                         
  -1   2   7          0.72          0.27         0.56 o                         
   0   2   7        379.10        355.07        28.59 o                         
   1   2   7        178.86        168.13         8.69 o                         
   2   2   7         13.95         10.65         1.55 o                         
   3   2   7        126.31        121.47        16.88 o                         
   4   2   7         35.23         31.64         7.04 o                         
   5   2   7          2.27          1.40         0.60 o                         
   6   2   7          2.58          2.64         2.09 o                         
  -2   3   7         73.93         66.93         7.28 o                         
  -1   3   7          7.33          5.37         0.92 o                         
   0   3   7         10.37         10.28         5.32 o                         
   1   3   7         10.10         12.53         7.19 o                         
   2   3   7         64.33         71.91         8.29 o                         
   3   3   7          3.65          5.43         2.18 o                         
   4   3   7         11.66         13.55         3.53 o                         
   5   3   7          1.65          1.02         2.11 o                         
   0   4   7         10.19          6.50         1.75 o                         
   2   4   7          0.55          0.55         1.02 o                         
   3   4   7          4.47          5.08         2.13 o                         
  -1  -5   8          0.99          1.38         1.16 o                         
   0  -5   8          2.51          4.21         1.60 o                         
  -4  -4   8          5.68          8.72         2.05 o                         
  -3  -4   8          3.52          4.71         1.18 o                         
  -2  -4   8          4.67          9.32         1.56 o                         
  -1  -4   8         14.43         16.28         1.77 o                         
   0  -4   8          2.99          5.63         1.06 o                         
   1  -4   8          0.48          0.83         0.88 o                         
   2  -4   8          1.42          2.64         0.74 o                         
   3  -4   8          1.14          2.40         0.88 o                         
   4  -4   8          0.48          0.17         0.66 o                         
  -6  -3   8          1.46          1.27         0.95 o                         
  -5  -3   8          8.33          7.87         1.27 o                         
  -4  -3   8          3.88          4.51         0.55 o                         
  -3  -3   8         69.76         78.69        13.81 o                         
  -2  -3   8         63.20         52.85         2.63 o                         
  -1  -3   8         28.42         23.62         1.79 o                         
   0  -3   8         18.27         20.40         1.94 o                         
   1  -3   8          5.35          4.65         1.04 o                         
   2  -3   8         16.65         14.00         1.57 o                         
   3  -3   8         31.82         25.97         2.23 o                         
   4  -3   8          8.64          5.84         1.76 o                         
   5  -3   8          1.24          1.19         0.60 o                         
  -6  -2   8          2.28          3.26         1.15 o                         
  -5  -2   8          1.12          1.18         0.70 o                         
  -4  -2   8         53.21         54.70         3.80 o                         
  -3  -2   8         55.16         48.11         2.13 o                         
  -2  -2   8         46.98         39.46         1.94 o                         
  -1  -2   8         59.01         62.10         3.02 o                         
   0  -2   8          6.49          7.10         0.84 o                         
   1  -2   8         62.52         69.23         5.70 o                         
   2  -2   8          1.84          1.84         0.49 o                         
   3  -2   8        145.23        126.83        13.69 o                         
   4  -2   8         72.68         64.26         6.19 o                         
   5  -2   8          9.35          7.51         2.90 o                         
   6  -2   8          0.77          0.35         1.21 o                         
  -7  -1   8         13.04         21.84         5.48 o                         
  -6  -1   8          0.23          0.59         0.46 o                         
  -5  -1   8          5.42          6.15         0.87 o                         
  -4  -1   8         15.59         13.03         1.22 o                         
  -3  -1   8         27.71         25.54         1.89 o                         
  -2  -1   8          7.09          7.83         0.43 o                         
  -1  -1   8        486.72        436.54        57.64 o                         
   0  -1   8        795.99        857.71        57.29 o                         
   1  -1   8        529.07        607.32        37.08 o                         
   2  -1   8         38.85         47.80         2.20 o                         
   3  -1   8          1.79          1.51         0.38 o                         
   4  -1   8         12.67         14.00         1.29 o                         
   5  -1   8         39.81         41.81         3.01 o                         
   6  -1   8          0.95          0.72         0.44 o                         
   7  -1   8          2.62          2.47         1.29 o                         
  -7   0   8          2.87          5.54         3.14 o                         
  -6   0   8          1.66          3.21         1.42 o                         
  -5   0   8          8.70          7.37         2.72 o                         
  -4   0   8          0.09          0.39         0.19 o                         
  -3   0   8          2.27          3.56         0.33 o                         
  -2   0   8         25.11         22.57         1.08 o                         
  -1   0   8         33.28         36.19         1.63 o                         
   0   0   8         40.90         36.96         8.37 o                         
   1   0   8        173.49        153.64        19.74 o                         
   2   0   8          8.09          8.69         1.31 o                         
   3   0   8         37.70         41.97         1.93 o                         
   4   0   8          7.16          8.36         0.92 o                         
   5   0   8          0.46          0.93         0.47 o                         
   6   0   8          3.49          2.30         0.72 o                         
   7   0   8          3.58          3.76         1.87 o                         
  -7   1   8         13.04         12.29         4.60 o                         
  -6   1   8          0.23          0.33         0.68 o                         
  -5   1   8          5.42          6.37         1.95 o                         
  -4   1   8         15.59         10.11         5.48 o                         
  -3   1   8         27.71         25.94         1.32 o                         
  -2   1   8          7.09          6.95         0.55 o                         
  -1   1   8        486.72        508.79        23.26 o                         
   0   1   8        795.99        783.60        52.90 o                         
   1   1   8        529.07        556.70        34.35 o                         
   2   1   8         38.85         34.53         1.48 o                         
   3   1   8          1.79          1.83         0.46 o                         
   4   1   8         12.67         13.98         1.27 o                         
   5   1   8         39.81         37.97         7.96 o                         
   6   1   8          0.95          0.67         0.49 o                         
   7   1   8          2.62          1.09         1.73 o                         
  -6   2   8          2.28          2.32         1.31 o                         
  -5   2   8          1.12          1.66         0.93 o                         
  -4   2   8         53.21         38.19         5.10 o                         
  -3   2   8         55.16         50.19         4.15 o                         
  -2   2   8         46.98         39.95         2.18 o                         
  -1   2   8         59.01         59.21         3.47 o                         
   0   2   8          6.49          7.61         1.36 o                         
   1   2   8         62.52         73.08         6.60 o                         
   2   2   8          1.84          1.90         0.54 o                         
   3   2   8        145.23        125.89         7.52 o                         
   4   2   8         72.68         68.00         4.65 o                         
   5   2   8          9.35          7.02         2.42 o                         
   6   2   8          0.77          1.04         0.95 o                         
  -3   3   8         69.76         62.46         8.72 o                         
  -2   3   8         63.20         44.51         5.79 o                         
  -1   3   8         28.42         26.63         4.40 o                         
   0   3   8         18.27         19.15         3.24 o                         
   1   3   8          5.35          5.23         1.98 o                         
   2   3   8         16.65         22.21         4.01 o                         
   3   3   8         31.82         28.09         3.76 o                         
   4   3   8          8.64          8.89         3.11 o                         
   5   3   8          1.24          2.11         2.00 o                         
   0   4   8          2.99          1.99         1.14 o                         
   1   4   8          0.48          1.52         2.58 o                         
   2   4   8          1.42          1.06         1.24 o                         
   3   4   8          1.14          0.85         2.69 o                         
   4   4   8          0.48          1.80         1.84 o                         
  -4  -4   9          3.81          5.53         2.13 o                         
  -3  -4   9          0.02          0.11         0.41 o                         
  -2  -4   9          0.43          0.61         0.62 o                         
  -1  -4   9          6.93          8.95         1.28 o                         
   0  -4   9          1.17          2.69         1.21 o                         
   1  -4   9         13.92         11.45         2.85 o                         
   2  -4   9         14.97         12.81         2.80 o                         
   3  -4   9          7.85          9.95         2.38 o                         
   4  -4   9          0.21          0.56         0.65 o                         
  -5  -3   9          0.96          1.49         0.77 o                         
  -4  -3   9          1.34          1.38         0.29 o                         
  -3  -3   9          6.37          7.11         2.38 o                         
  -2  -3   9         85.22         86.49         5.76 o                         
  -1  -3   9         12.95         13.92         1.74 o                         
   0  -3   9         14.78         14.98         2.26 o                         
   1  -3   9          8.34          6.43         0.93 o                         
   2  -3   9         61.53         67.24         5.02 o                         
   3  -3   9         37.09         31.84         2.77 o                         
   4  -3   9         11.46          7.45         1.34 o                         
   5  -3   9          1.08          0.51         0.53 o                         
  -6  -2   9          1.17          0.22         0.60 o                         
  -5  -2   9          0.35          0.47         0.55 o                         
  -4  -2   9         95.69         99.30         5.32 o                         
  -3  -2   9        132.13        129.82         5.59 o                         
  -2  -2   9         90.10         94.54         3.90 o                         
  -1  -2   9         50.99         50.06         1.90 o                         
   0  -2   9         41.88         45.77         2.61 o                         
   1  -2   9          0.13         -0.14         0.28 o                         
   2  -2   9         10.48         10.82         1.15 o                         
   3  -2   9         63.90         54.30         8.79 o                         
   4  -2   9         58.72         49.66         5.15 o                         
   5  -2   9          2.56          2.31         0.73 o                         
   6  -2   9          3.67          2.50         1.40 o                         
  -7  -1   9          3.87          7.34         2.58 o                         
  -6  -1   9          4.78          3.15         0.90 o                         
  -5  -1   9         23.19         21.12         1.56 o                         
  -4  -1   9         46.75         45.28         4.93 o                         
  -3  -1   9         45.42         47.93         2.46 o                         
  -2  -1   9         18.75         20.02         1.95 o                         
  -1  -1   9         44.39         43.98         2.61 o                         
   0  -1   9        257.00        294.01        21.38 o                         
   1  -1   9        125.71        135.67         6.29 o                         
   2  -1   9         95.23        105.55         4.86 o                         
   3  -1   9          3.15          2.09         0.33 o                         
   4  -1   9          1.11          0.97         0.47 o                         
   5  -1   9          0.02          0.13         0.28 o                         
   6  -1   9          2.36          1.78         0.71 o                         
  -7   0   9          2.05          0.75         1.85 o                         
  -6   0   9          4.78          2.59         1.37 o                         
  -5   0   9          0.07          0.16         0.27 o                         
  -4   0   9          0.00          0.40         0.24 o                         
  -3   0   9         42.71         41.18         3.50 o                         
  -2   0   9        391.28        424.84        24.05 o                         
  -1   0   9         55.84         48.94         2.13 o                         
   0   0   9        288.69        227.66        24.29 o                         
   1   0   9          6.12          6.46         0.44 o                         
   2   0   9         42.00         55.25         2.57 o                         
   3   0   9         10.66          7.66         1.04 o                         
   4   0   9         13.11         11.84         1.16 o                         
   5   0   9          1.04          1.70         0.62 o                         
   6   0   9          1.14          1.12         0.61 o                         
   7   0   9          0.06          0.46         0.54 o                         
  -7   1   9          3.87          5.25         3.19 o                         
  -6   1   9          4.78          9.88         2.22 o                         
  -4   1   9         46.75         50.11         3.86 o                         
  -3   1   9         45.42         44.28         1.85 o                         
  -2   1   9         18.75         18.74         0.96 o                         
  -1   1   9         44.39         49.38         2.21 o                         
   0   1   9        257.00        301.34        15.66 o                         
   1   1   9        125.71        136.29         6.38 o                         
   2   1   9         95.23         98.12         4.78 o                         
   3   1   9          3.15          2.47         0.48 o                         
   4   1   9          1.11          0.52         0.39 o                         
   5   1   9          0.02          0.17         0.57 o                         
   6   1   9          2.36          1.66         0.92 o                         
  -6   2   9          1.17          0.38         0.89 o                         
  -5   2   9          0.35          0.41         0.65 o                         
  -4   2   9         95.69         90.10         9.69 o                         
  -3   2   9        132.13        122.29         7.06 o                         
  -2   2   9         90.10         90.89         5.10 o                         
  -1   2   9         50.99         53.27         3.06 o                         
   0   2   9         41.88         40.49         3.38 o                         
   1   2   9          0.13          0.55         0.39 o                         
   2   2   9         10.48         10.21         1.27 o                         
   3   2   9         63.90         56.65         3.54 o                         
   4   2   9         58.72         55.30         5.26 o                         
   5   2   9          2.56          1.37         0.93 o                         
   6   2   9          3.67          3.73         2.07 o                         
  -3   3   9          6.37          1.99         2.12 o                         
  -2   3   9         85.22         80.15         5.64 o                         
  -1   3   9         12.95         12.39         1.86 o                         
   0   3   9         14.78         15.32         5.49 o                         
   1   3   9          8.34          5.30         1.57 o                         
   2   3   9         61.53         67.25         8.38 o                         
   3   3   9         37.09         39.81         6.31 o                         
   4   3   9         11.46         10.94         2.38 o                         
   5   3   9          1.08         -0.01         0.96 o                         
  -2   4   9          0.43          0.64         0.96 o                         
  -1   4   9          6.93          4.31         1.90 o                         
   0   4   9          1.17          3.67         2.20 o                         
   1   4   9         13.92         10.65         3.92 o                         
   2   4   9         14.97         12.67         2.25 o                         
   3   4   9          7.85          9.62         4.67 o                         
   4   4   9          0.21         -0.33         2.02 o                         
  -4  -4  10          0.05          1.04         0.85 o                         
  -3  -4  10          2.65          2.66         0.83 o                         
  -2  -4  10          2.17          3.50         0.91 o                         
  -1  -4  10          0.12          0.36         0.54 o                         
   0  -4  10          4.37          6.47         1.73 o                         
   1  -4  10         11.59         10.72         1.56 o                         
   2  -4  10         14.45         16.11         3.61 o                         
   3  -4  10         26.75         20.69         2.61 o                         
  -5  -3  10          5.95          6.06         1.22 o                         
  -4  -3  10          0.73          0.65         0.30 o                         
  -3  -3  10         14.98         14.42         1.27 o                         
  -2  -3  10         12.77         15.94         1.66 o                         
  -1  -3  10         26.73         23.96         5.14 o                         
   0  -3  10         15.23         17.53         2.87 o                         
   1  -3  10          4.08          3.43         0.78 o                         
   2  -3  10         29.20         27.74         4.77 o                         
   3  -3  10         44.95         41.52         3.51 o                         
   4  -3  10         22.82         15.80         2.87 o                         
   5  -3  10          2.90          1.94         1.06 o                         
  -6  -2  10          2.07          1.91         0.83 o                         
  -5  -2  10          3.62          3.71         0.79 o                         
  -4  -2  10         19.42         15.19         0.97 o                         
  -3  -2  10        152.71        141.74         6.69 o                         
  -2  -2  10         37.22         35.36         1.92 o                         
  -1  -2  10         39.63         36.06         1.79 o                         
   0  -2  10        121.23        111.15         9.77 o                         
   1  -2  10         80.45         90.98         4.81 o                         
   2  -2  10          7.64          7.29         0.99 o                         
   3  -2  10          8.33          5.86         0.94 o                         
   4  -2  10         15.09         11.92         1.32 o                         
   5  -2  10          4.59          2.67         1.59 o                         
   6  -2  10          3.22          1.59         1.09 o                         
  -7  -1  10          3.42          6.18         3.22 o                         
  -6  -1  10          0.67          0.47         0.48 o                         
  -5  -1  10         34.97         33.02        10.61 o                         
  -4  -1  10        196.00        178.73         7.62 o                         
  -3  -1  10         97.33         96.55         3.40 o                         
  -2  -1  10         24.41         26.84         1.09 o                         
  -1  -1  10         16.86         13.73         0.80 o                         
   0  -1  10         51.43         52.61         3.21 o                         
   1  -1  10        170.71        156.84        25.00 o                         
   2  -1  10          7.90          8.27         0.90 o                         
   3  -1  10          4.40          5.06         0.79 o                         
   4  -1  10          1.43          1.05         0.70 o                         
   5  -1  10          3.54          3.18         0.86 o                         
   6  -1  10          1.71          1.18         0.72 o                         
  -7   0  10          0.00          0.78         1.87 o                         
  -6   0  10         13.36         22.10         5.50 o                         
  -5   0  10          4.68          3.83         0.40 o                         
  -4   0  10          6.89          6.00         0.97 o                         
  -3   0  10          4.04          4.36         0.44 o                         
  -2   0  10          2.69          1.85         0.31 o                         
  -1   0  10       1341.03       1570.31       117.54 o                         
   0   0  10         41.98         40.79         1.91 o                         
   1   0  10         62.22         43.91         7.13 o                         
   2   0  10        104.51        121.50         5.80 o                         
   3   0  10          4.02          6.25         0.79 o                         
   4   0  10         31.89         32.71         2.25 o                         
   5   0  10          0.02         -0.21         0.41 o                         
   6   0  10          9.25          8.88         1.44 o                         
  -7   1  10          3.42          3.21         1.37 o                         
  -6   1  10          0.67          1.33         0.97 o                         
  -5   1  10         34.98         36.64         4.44 o                         
  -4   1  10        196.00        192.51        14.42 o                         
  -3   1  10         97.33         91.24        14.75 o                         
  -2   1  10         24.41         26.35         1.41 o                         
  -1   1  10         16.86         12.88         0.73 o                         
   0   1  10         51.43         44.95         2.29 o                         
   1   1  10        170.71        143.01        11.81 o                         
   2   1  10          7.90          6.43         0.87 o                         
   3   1  10          4.40          4.90         1.40 o                         
   4   1  10          1.43          0.65         0.49 o                         
   5   1  10          3.54          2.90         0.82 o                         
   6   1  10          1.71          1.66         0.70 o                         
  -6   2  10          2.07          1.27         1.17 o                         
  -5   2  10          3.62          2.24         1.23 o                         
  -4   2  10         19.42         15.45         2.50 o                         
  -3   2  10        152.71        155.12        10.27 o                         
  -2   2  10         37.22         33.14         2.36 o                         
  -1   2  10         39.63         37.20         3.17 o                         
   0   2  10        121.23        123.48         5.33 o                         
   1   2  10         80.45         83.81         6.81 o                         
   2   2  10          7.64          7.56         1.21 o                         
   3   2  10          8.33          7.58         1.16 o                         
   4   2  10         15.09         12.88         1.65 o                         
   5   2  10          4.59          3.64         1.58 o                         
   6   2  10          3.22          3.00         1.99 o                         
  -3   3  10         14.98         15.80         3.60 o                         
  -2   3  10         12.77         13.96         2.67 o                         
  -1   3  10         26.73         18.50         1.72 o                         
   0   3  10         15.23         15.03         6.52 o                         
   1   3  10          4.08          2.54         1.32 o                         
   2   3  10         29.20         28.30         5.96 o                         
   3   3  10         44.95         49.80         7.46 o                         
   4   3  10         22.82         24.68         4.86 o                         
   5   3  10          2.90          4.00         2.46 o                         
  -2   4  10          2.17          1.69         1.53 o                         
  -1   4  10          0.12          0.25         0.64 o                         
   0   4  10          4.37          3.54         1.04 o                         
   1   4  10         11.59          7.68         4.62 o                         
   2   4  10         14.45         11.12         2.86 o                         
   3   4  10         26.75         14.69        10.08 o                         
  -4  -4  11          3.82          3.97         1.52 o                         
  -3  -4  11          1.46          1.32         0.74 o                         
  -2  -4  11          0.58          0.21         0.47 o                         
  -1  -4  11          1.37          1.42         0.72 o                         
   0  -4  11          0.80          2.91         1.43 o                         
   1  -4  11          9.46          7.53         1.61 o                         
   2  -4  11         15.56         14.07         3.38 o                         
   3  -4  11         26.32         19.45         2.92 o                         
  -5  -3  11          2.67          3.53         0.89 o                         
  -4  -3  11          0.41          0.50         0.35 o                         
  -3  -3  11          2.39          2.52         0.62 o                         
  -2  -3  11          4.05          3.32         0.99 o                         
  -1  -3  11         14.66         12.59         2.11 o                         
   0  -3  11         15.90         16.78         2.06 o                         
   1  -3  11          2.76          3.33         0.77 o                         
   2  -3  11         68.72         71.61         6.04 o                         
   3  -3  11         10.04          8.76         1.75 o                         
   4  -3  11          3.88          2.69         1.08 o                         
   5  -3  11          0.52          0.50         0.65 o                         
  -6  -2  11          4.81          3.77         1.02 o                         
  -5  -2  11          2.86          2.87         0.76 o                         
  -4  -2  11         20.89         18.87         0.98 o                         
  -3  -2  11         54.27         57.92         5.43 o                         
  -2  -2  11         16.24         13.55         0.98 o                         
  -1  -2  11         33.98         35.30         3.10 o                         
   0  -2  11        119.47         99.56         8.05 o                         
   1  -2  11         28.65         30.35         2.23 o                         
   2  -2  11         15.22         15.27         1.51 o                         
   3  -2  11         13.47         10.86         1.18 o                         
   4  -2  11          5.30          5.33         1.10 o                         
   5  -2  11         10.40          6.91         1.55 o                         
   6  -2  11          1.44          0.88         0.60 o                         
  -7  -1  11          2.28          1.64         2.35 o                         
  -6  -1  11          1.15          0.52         0.43 o                         
  -5  -1  11          5.70          3.71         0.70 o                         
  -4  -1  11        156.63        154.24         8.05 o                         
  -3  -1  11          8.75          9.04         0.58 o                         
  -2  -1  11        110.80        109.28         6.90 o                         
  -1  -1  11         20.96         20.83         1.12 o                         
   0  -1  11         60.42         66.93         4.63 o                         
   2  -1  11         17.39         15.27         1.68 o                         
   3  -1  11          2.47          2.43         0.58 o                         
   4  -1  11          1.48          1.61         0.65 o                         
   5  -1  11          4.09          4.53         0.95 o                         
   6  -1  11          0.67          0.31         0.51 o                         
  -7   0  11          0.78          1.48         1.20 o                         
  -6   0  11          3.44          4.12         1.43 o                         
  -5   0  11        160.05        129.64        36.18 o                         
  -4   0  11          6.32          6.95         0.70 o                         
  -3   0  11         25.50         22.48         1.77 o                         
  -2   0  11        100.78        109.48         4.30 o                         
  -1   0  11        227.28        214.92        15.34 o                         
   0   0  11        109.95         83.22        12.09 o                         
   1   0  11         24.79         17.37         0.88 o                         
   2   0  11          7.93          5.87         1.04 o                         
   3   0  11          9.16          8.67         1.16 o                         
   4   0  11          0.01          0.19         0.31 o                         
   5   0  11          0.80          0.91         0.60 o                         
   6   0  11          0.14          0.15         0.49 o                         
  -7   1  11          2.28          2.40         1.31 o                         
  -6   1  11          1.15          1.53         1.23 o                         
  -5   1  11          5.70          6.04         1.29 o                         
  -4   1  11        156.63        148.28        10.07 o                         
  -3   1  11          8.75          8.35         1.62 o                         
  -2   1  11        110.80        120.90         6.66 o                         
  -1   1  11         20.96         19.23         1.32 o                         
   0   1  11         60.42         68.09         3.80 o                         
   1   1  11         39.70         41.77         2.45 o                         
   2   1  11         17.39         15.16         1.30 o                         
   3   1  11          2.47          1.45         0.41 o                         
   4   1  11          1.48          1.83         0.66 o                         
   5   1  11          4.09          2.65         0.76 o                         
   6   1  11          0.67          0.99         0.64 o                         
  -6   2  11          4.81          4.66         1.66 o                         
  -5   2  11          2.86          1.93         1.21 o                         
  -4   2  11         20.89         17.73         4.60 o                         
  -3   2  11         54.27         58.12         7.84 o                         
  -2   2  11         16.24          9.88         2.38 o                         
  -1   2  11         33.98         36.58         4.91 o                         
   0   2  11        119.47        107.49         6.04 o                         
   1   2  11         28.65         27.94         2.37 o                         
   2   2  11         15.22         11.94         1.29 o                         
   3   2  11         13.47         10.52         1.33 o                         
   4   2  11          5.30          5.08         1.08 o                         
   5   2  11         10.40          8.57         3.51 o                         
   6   2  11          1.44          0.91         0.75 o                         
  -4   3  11          0.41          0.99         1.29 o                         
  -3   3  11          2.39          1.52         1.02 o                         
  -2   3  11          4.05          2.95         1.02 o                         
  -1   3  11         14.66         13.29         3.00 o                         
   0   3  11         15.90         17.18         2.53 o                         
   1   3  11          2.76          2.05         0.99 o                         
   2   3  11         68.72         79.54        10.67 o                         
   3   3  11         10.04          8.89         2.60 o                         
   4   3  11          3.88          2.39         1.47 o                         
   5   3  11          0.52          0.53         1.10 o                         
  -2   4  11          0.58          0.23         0.97 o                         
  -1   4  11          1.37          1.03         0.79 o                         
   0   4  11          0.80          1.61         1.27 o                         
   1   4  11          9.46         13.81         3.80 o                         
   2   4  11         15.56          9.59         5.72 o                         
   3   4  11         26.32         19.20        12.25 o                         
  -3  -4  12          0.04          0.58         0.57 o                         
  -2  -4  12          8.24          8.50         1.31 o                         
  -1  -4  12         10.49          8.13         2.14 o                         
   0  -4  12          1.92          5.67         1.22 o                         
   1  -4  12          8.36          6.85         1.41 o                         
   2  -4  12         17.40         15.88         2.76 o                         
   3  -4  12          0.55          1.24         1.09 o                         
  -5  -3  12          3.50          2.56         0.94 o                         
  -4  -3  12          5.00          4.27         0.66 o                         
  -3  -3  12          4.00          3.34         0.53 o                         
  -2  -3  12          2.36          1.31         0.49 o                         
  -1  -3  12         31.63         30.53         2.69 o                         
   0  -3  12          7.10          7.31         1.34 o                         
   1  -3  12          3.41          2.75         0.73 o                         
   2  -3  12         31.23         29.40         3.62 o                         
   3  -3  12         63.37         53.67        10.27 o                         
   4  -3  12          2.37          1.23         1.05 o                         
   5  -3  12          1.21          0.94         0.82 o                         
  -6  -2  12          2.33          2.73         0.89 o                         
  -5  -2  12          4.22          4.65         0.99 o                         
  -4  -2  12          0.03         -0.07         0.21 o                         
  -3  -2  12         34.23         30.03         1.61 o                         
  -2  -2  12         30.61         32.39         1.82 o                         
  -1  -2  12          3.96          3.74         0.59 o                         
   0  -2  12         25.13         23.03         2.03 o                         
   1  -2  12         37.88         37.48         2.75 o                         
   2  -2  12         15.14         12.05         2.06 o                         
   3  -2  12         11.73          9.73         1.04 o                         
   4  -2  12          9.02          9.59         2.48 o                         
   5  -2  12          5.28          3.65         1.50 o                         
   6  -2  12          4.59          2.41         0.99 o                         
  -6  -1  12         22.00         14.64         3.51 o                         
  -5  -1  12          0.35          0.21         0.36 o                         
  -4  -1  12         20.66         19.53         1.01 o                         
  -3  -1  12        158.83        172.30         6.84 o                         
  -2  -1  12        252.87        257.58        13.52 o                         
  -1  -1  12         10.85         11.02         1.59 o                         
   0  -1  12         39.57         39.90         3.26 o                         
   1  -1  12         43.72         45.77         3.79 o                         
   2  -1  12          8.58          9.40         1.07 o                         
   3  -1  12         17.73         18.84         1.66 o                         
   4  -1  12         15.55         14.36         1.63 o                         
   5  -1  12         15.60         13.96         1.87 o                         
   6  -1  12          5.33          5.21         1.34 o                         
  -7   0  12          0.00          0.49         1.60 o                         
  -6   0  12          7.35          7.38         1.89 o                         
  -5   0  12        238.59        121.46        19.33 o                         
  -4   0  12         12.45         12.81         1.28 o                         
  -3   0  12          8.65          8.86         0.65 o                         
  -2   0  12         25.78         30.12         5.40 o                         
  -1   0  12         12.30         12.29         0.85 o                         
   0   0  12         57.90         57.42        10.64 o                         
   1   0  12         49.11         49.97         2.67 o                         
   2   0  12         14.29         15.94         1.37 o                         
   3   0  12          7.93          7.45         0.79 o                         
   4   0  12          5.37          5.24         1.01 o                         
   5   0  12          0.15         -0.25         0.48 o                         
   6   0  12          6.97          6.03         1.26 o                         
  -6   1  12         22.00         18.90         3.45 o                         
  -5   1  12          0.35          0.50         0.72 o                         
  -4   1  12         20.66         17.97         1.41 o                         
  -3   1  12        158.83        159.59         7.56 o                         
  -2   1  12        252.87        249.66        11.08 o                         
  -1   1  12         10.85         10.85         0.76 o                         
   0   1  12         39.57         39.22         2.35 o                         
   1   1  12         43.72         50.55         3.31 o                         
   2   1  12          8.58          8.85         1.09 o                         
   3   1  12         17.73         15.09         2.95 o                         
   4   1  12         15.55         14.33         3.40 o                         
   5   1  12         15.60         13.75         3.00 o                         
   6   1  12          5.33          4.88         1.82 o                         
  -6   2  12          2.33          1.49         1.47 o                         
  -5   2  12          4.22          3.05         1.27 o                         
  -4   2  12          0.03          0.41         0.54 o                         
  -3   2  12         34.23         30.80         3.92 o                         
  -2   2  12         30.61         30.22         3.47 o                         
  -1   2  12          3.96          4.10         0.85 o                         
   0   2  12         25.13         22.79         1.72 o                         
   1   2  12         37.88         34.64         3.82 o                         
   2   2  12         15.14         12.92         1.71 o                         
   3   2  12         11.73         11.24         1.59 o                         
   4   2  12          9.02         10.04         2.94 o                         
   5   2  12          5.28          4.07         1.37 o                         
   6   2  12          4.59          3.14         1.41 o                         
  -4   3  12          5.00          2.97         1.58 o                         
  -3   3  12          4.00          4.03         0.97 o                         
  -2   3  12          2.36          1.89         0.81 o                         
  -1   3  12         31.63         29.39         3.74 o                         
   0   3  12          7.10          6.31         1.95 o                         
   1   3  12          3.41          2.30         0.80 o                         
   2   3  12         31.23         28.00         2.56 o                         
   3   3  12         63.37         64.70        10.28 o                         
   4   3  12          2.37          2.61         0.93 o                         
   5   3  12          1.21          1.72         1.98 o                         
  -3   4  12          0.04          0.76         1.24 o                         
  -2   4  12          8.24          5.06         2.36 o                         
  -1   4  12         10.49          6.82         1.57 o                         
   0   4  12          1.92          2.95         1.74 o                         
   1   4  12          8.36          4.97         2.07 o                         
   2   4  12         17.40          9.56         4.56 o                         
   3   4  12          0.55          0.40         0.79 o                         
  -3  -4  13          0.81          1.22         0.76 o                         
  -2  -4  13          1.61          1.70         0.81 o                         
  -1  -4  13          3.98          2.12         0.85 o                         
   0  -4  13         11.68         11.47         2.12 o                         
   1  -4  13          1.03          1.23         0.81 o                         
   2  -4  13          5.05          3.70         1.17 o                         
   3  -4  13          2.79          1.62         1.13 o                         
  -5  -3  13          2.83          1.88         0.85 o                         
  -4  -3  13          7.59          5.71         1.58 o                         
  -3  -3  13          1.06          1.33         0.49 o                         
  -2  -3  13          8.23          7.13         1.70 o                         
  -1  -3  13          7.49          5.73         0.93 o                         
   0  -3  13          8.68         10.02         1.57 o                         
   1  -3  13          2.24          1.85         0.70 o                         
   2  -3  13          8.94          8.45         1.65 o                         
   3  -3  13         42.75         44.13         6.32 o                         
   4  -3  13          4.58          2.82         1.24 o                         
  -6  -2  13          2.75          2.42         0.87 o                         
  -5  -2  13          3.32          1.97         0.84 o                         
  -4  -2  13          7.05          5.66         0.69 o                         
  -3  -2  13         20.86         17.49         1.21 o                         
  -2  -2  13          3.09          2.75         1.05 o                         
  -1  -2  13          0.81          0.68         0.41 o                         
   0  -2  13          7.64          9.54         0.93 o                         
   1  -2  13         40.58         39.06         5.16 o                         
   2  -2  13         67.33         80.04         5.46 o                         
   3  -2  13         12.35         11.44         1.61 o                         
   4  -2  13          2.09          1.73         0.86 o                         
   5  -2  13          5.95          4.41         1.96 o                         
  -6  -1  13         38.65         24.73         3.84 o                         
  -5  -1  13         14.21         11.21         1.10 o                         
  -4  -1  13          6.39          6.23         0.70 o                         
  -3  -1  13         33.85         35.89         2.12 o                         
  -2  -1  13          9.85          9.06         2.42 o                         
  -1  -1  13         70.47         67.98         8.19 o                         
   0  -1  13          4.91          4.42         0.60 o                         
   1  -1  13          7.73          8.08         0.99 o                         
   2  -1  13         62.33         66.96         5.70 o                         
   3  -1  13         13.27         13.31         1.53 o                         
   4  -1  13          4.37          4.27         0.76 o                         
   5  -1  13          7.07          5.89         0.89 o                         
   6  -1  13         10.14          9.14         2.70 o                         
  -6   0  13          4.25          1.70         1.73 o                         
  -5   0  13          1.10          0.66         0.48 o                         
  -4   0  13        336.72        382.09        29.76 o                         
  -3   0  13         49.28         51.30         2.49 o                         
  -2   0  13          1.57          1.80         0.46 o                         
  -1   0  13        105.27        104.08         6.81 o                         
   0   0  13         49.44         56.13         2.79 o                         
   1   0  13          0.74          1.13         0.38 o                         
   2   0  13          2.83          2.76         0.65 o                         
   3   0  13         22.08         14.05         2.62 o                         
   4   0  13          0.32         -0.06         0.98 o                         
   5   0  13          4.16          4.52         1.12 o                         
   6   0  13          1.42          1.29         0.80 o                         
  -6   1  13         38.65         37.65         5.34 o                         
  -5   1  13         14.21         15.21         2.42 o                         
  -4   1  13          6.39          5.40         0.74 o                         
  -3   1  13         33.85         33.90         1.96 o                         
  -2   1  13          9.85          8.90         0.78 o                         
  -1   1  13         70.47         76.29         3.11 o                         
   0   1  13          4.91          4.49         0.63 o                         
   1   1  13          7.73          7.39         1.33 o                         
   2   1  13         62.33         65.10         3.99 o                         
   3   1  13         13.27         12.18         1.60 o                         
   4   1  13          4.37          3.71         0.89 o                         
   5   1  13          7.07          4.88         1.07 o                         
   6   1  13         10.14          8.61         2.51 o                         
  -6   2  13          2.75          1.57         1.48 o                         
  -5   2  13          3.32          4.65         2.24 o                         
  -4   2  13          7.05          5.47         2.34 o                         
  -3   2  13         20.86         17.39         1.60 o                         
  -2   2  13          3.09          2.71         0.82 o                         
  -1   2  13          0.81          1.40         0.43 o                         
   0   2  13          7.64          7.82         0.86 o                         
   1   2  13         40.58         38.19         2.51 o                         
   2   2  13         67.33         61.81         3.86 o                         
   3   2  13         12.35          9.20         1.40 o                         
   4   2  13          2.09          2.81         1.01 o                         
   5   2  13          5.95          5.02         1.83 o                         
  -4   3  13          7.59          6.51         3.28 o                         
  -3   3  13          1.06          1.05         0.75 o                         
  -2   3  13          8.23          7.54         1.40 o                         
  -1   3  13          7.49          6.26         2.14 o                         
   0   3  13          8.68          8.01         3.85 o                         
   1   3  13          2.24          1.95         0.63 o                         
   2   3  13          8.94          9.82         2.09 o                         
   3   3  13         42.75         42.31         4.50 o                         
   4   3  13          4.58          2.48         1.21 o                         
  -3   4  13          0.81          1.81         1.61 o                         
  -2   4  13          1.61          0.87         1.42 o                         
  -1   4  13          3.98          2.95         1.30 o                         
   0   4  13         11.68          9.26         3.91 o                         
   1   4  13          1.03          1.69         1.24 o                         
   2   4  13          5.05          2.94         1.82 o                         
   3   4  13          2.79          1.06         0.86 o                         
  -3  -4  14          3.14          2.13         0.87 o                         
  -2  -4  14          0.63          0.04         1.56 o                         
  -1  -4  14          5.74          4.70         1.15 o                         
   0  -4  14          5.73          6.41         1.70 o                         
   1  -4  14          0.83          0.70         0.73 o                         
   2  -4  14          1.47          1.15         0.91 o                         
  -5  -3  14          0.28          1.58         0.80 o                         
  -4  -3  14         10.12          8.56         1.64 o                         
  -3  -3  14          6.82          5.48         0.86 o                         
  -2  -3  14          0.56          0.62         0.47 o                         
  -1  -3  14         29.64         30.86         2.97 o                         
   0  -3  14          2.34          3.68         1.11 o                         
   1  -3  14          1.50          1.73         0.67 o                         
   2  -3  14          0.19         -0.32         0.67 o                         
   3  -3  14          7.14          5.33         1.61 o                         
   4  -3  14          6.49          5.50         1.68 o                         
  -6  -2  14          6.85          3.90         1.08 o                         
  -5  -2  14          3.50          3.47         1.00 o                         
  -4  -2  14         10.84          9.61         1.06 o                         
  -3  -2  14         26.05         24.21         4.22 o                         
  -2  -2  14         24.46         28.57         2.10 o                         
  -1  -2  14          0.89          0.48         0.38 o                         
   0  -2  14          3.59          3.68         0.67 o                         
   1  -2  14         58.72         58.48        10.98 o                         
   2  -2  14        133.61        142.93         9.96 o                         
   3  -2  14         15.12         15.57         2.84 o                         
   4  -2  14          1.09          1.07         0.82 o                         
   5  -2  14          6.06          5.07         1.52 o                         
  -6  -1  14         11.90          6.53         1.86 o                         
  -5  -1  14         59.79         58.08         7.82 o                         
  -4  -1  14          7.79          7.27         0.83 o                         
  -3  -1  14         11.99         12.70         0.93 o                         
  -2  -1  14         16.67         15.56         1.07 o                         
  -1  -1  14         38.97         38.10         3.48 o                         
   0  -1  14         28.37         24.05         4.24 o                         
   1  -1  14        141.08        144.86        23.88 o                         
   2  -1  14          8.33          6.83         0.89 o                         
   3  -1  14         12.25         10.65         0.97 o                         
   4  -1  14         10.09         10.81         1.65 o                         
   5  -1  14          7.53          7.32         1.58 o                         
   6  -1  14          6.77          6.53         2.28 o                         
  -6   0  14          3.48          3.16         2.14 o                         
  -5   0  14          2.12          1.62         1.08 o                         
  -4   0  14          2.03          2.20         0.62 o                         
  -3   0  14         12.91         11.78         0.92 o                         
  -2   0  14          0.23          0.29         0.30 o                         
  -1   0  14          0.12          0.30         0.25 o                         
   0   0  14         30.72         28.48         5.49 o                         
   1   0  14         80.83         86.24         4.73 o                         
   2   0  14          7.87          7.14         1.09 o                         
   3   0  14          2.70          2.60         0.81 o                         
   4   0  14         70.09         73.52         5.44 o                         
   5   0  14          0.16          0.11         0.52 o                         
   6   0  14          0.28          0.38         0.61 o                         
  -6   1  14         11.90         10.18         2.79 o                         
  -5   1  14         59.79         61.61         6.62 o                         
  -4   1  14          7.79          6.06         2.40 o                         
  -3   1  14         11.99         13.62         1.31 o                         
  -2   1  14         16.67         15.16         1.08 o                         
  -1   1  14         38.97         38.25         1.95 o                         
   0   1  14         28.37         23.65         2.82 o                         
   1   1  14        141.08        139.70        14.85 o                         
   2   1  14          8.33          8.18         1.22 o                         
   3   1  14         12.25         11.79         1.30 o                         
   4   1  14         10.09          9.68         1.68 o                         
   5   1  14          7.53          6.60         1.50 o                         
   6   1  14          6.77          5.83         1.14 o                         
  -5   2  14          3.50          2.44         2.56 o                         
  -4   2  14         10.84          8.51         0.83 o                         
  -3   2  14         26.05         24.22         2.15 o                         
  -2   2  14         24.46         28.26         2.47 o                         
  -1   2  14          0.89          0.47         0.44 o                         
   0   2  14          3.59          2.80         0.63 o                         
   1   2  14         58.72         62.41         4.43 o                         
   2   2  14        133.61        144.67        10.53 o                         
   3   2  14         15.12         15.60         2.19 o                         
   4   2  14          1.09          1.63         0.93 o                         
   5   2  14          6.06          6.73         3.19 o                         
  -4   3  14         10.12          9.92         2.60 o                         
  -3   3  14          6.82          4.68         1.45 o                         
  -2   3  14          0.56          0.78         0.61 o                         
  -1   3  14         29.64         37.08         5.13 o                         
   0   3  14          2.34          2.41         0.78 o                         
   1   3  14          1.50          1.01         0.60 o                         
   2   3  14          0.19          0.58         0.35 o                         
   3   3  14          7.14          5.75         1.92 o                         
   4   3  14          6.49          6.11         1.96 o                         
  -3   4  14          3.14          2.67         2.19 o                         
  -2   4  14          0.63          0.87         0.62 o                         
  -1   4  14          5.74          5.85         1.82 o                         
   0   4  14          5.73          4.35         1.60 o                         
   1   4  14          0.83          1.06         0.83 o                         
   2   4  14          1.47          1.96         0.95 o                         
  -2  -4  15          1.48          1.27         0.90 o                         
  -1  -4  15          0.91         -0.01         0.49 o                         
   0  -4  15          0.31          0.47         0.82 o                         
   1  -4  15          1.98          1.90         0.95 o                         
   2  -4  15          0.19          0.79         0.82 o                         
  -4  -3  15          1.19          0.86         1.09 o                         
  -3  -3  15         10.91          9.64         2.56 o                         
  -2  -3  15          0.73          1.45         0.76 o                         
  -1  -3  15          9.99         10.14         1.70 o                         
   0  -3  15         10.17         10.68         1.59 o                         
   1  -3  15          3.73          3.33         0.94 o                         
   2  -3  15          2.58          2.04         0.89 o                         
   3  -3  15          2.63          2.69         1.28 o                         
   4  -3  15          0.12          0.73         0.66 o                         
  -5  -2  15          5.71          4.37         0.79 o                         
  -4  -2  15          3.81          2.79         0.53 o                         
  -3  -2  15          0.92          1.14         0.48 o                         
  -2  -2  15         48.87         50.61         3.31 o                         
  -1  -2  15          5.10          4.29         0.75 o                         
   0  -2  15          4.85          4.93         0.99 o                         
   1  -2  15          4.17          6.04         1.27 o                         
   2  -2  15         56.56         53.20        10.36 o                         
   3  -2  15         33.76         33.17         3.46 o                         
   4  -2  15          0.16          0.33         0.50 o                         
   5  -2  15         10.33         11.60         3.62 o                         
  -6  -1  15          1.20          0.59         0.56 o                         
  -5  -1  15         39.39         36.78         4.65 o                         
  -4  -1  15          7.48          6.96         0.85 o                         
  -3  -1  15         20.25         22.52         1.57 o                         
  -2  -1  15         26.31         26.36         1.67 o                         
  -1  -1  15         11.37         11.88         1.10 o                         
   0  -1  15         71.09         75.48         4.33 o                         
   1  -1  15        182.33        222.12        13.45 o                         
   2  -1  15         46.16         42.56         2.53 o                         
   3  -1  15         16.47         15.06         1.57 o                         
   4  -1  15          1.46          1.86         0.86 o                         
   5  -1  15          2.02          1.81         0.90 o                         
  -6   0  15          8.05          9.07         2.03 o                         
  -5   0  15          3.35          3.36         0.94 o                         
  -4   0  15          3.02          2.92         0.66 o                         
  -3   0  15          0.36          0.42         0.35 o                         
  -2   0  15         75.76         76.41         3.72 o                         
  -1   0  15         12.11         11.93         1.09 o                         
   0   0  15         81.75         94.17         5.37 o                         
   1   0  15          0.26          0.32         0.33 o                         
   2   0  15          1.46          2.31         0.58 o                         
   3   0  15         25.87         25.75         2.46 o                         
   4   0  15         23.93         22.07         3.72 o                         
   5   0  15         11.18         10.81         1.79 o                         
   6   0  15          0.13         -0.51         0.78 o                         
  -6   1  15          1.20          1.33         0.92 o                         
  -5   1  15         39.39         33.44         8.20 o                         
  -4   1  15          7.48          6.71         1.45 o                         
  -3   1  15         20.25         21.18         2.60 o                         
  -2   1  15         26.31         26.80         1.90 o                         
  -1   1  15         11.37         11.33         1.01 o                         
   0   1  15         71.09         68.00         4.80 o                         
   1   1  15        182.33        178.10        20.86 o                         
   2   1  15         46.16         51.27         3.62 o                         
   3   1  15         16.47         16.03         2.01 o                         
   4   1  15          1.46          2.14         1.12 o                         
   5   1  15          2.02          0.71         0.60 o                         
  -5   2  15          5.71          7.64         3.41 o                         
  -4   2  15          3.81          2.88         1.02 o                         
  -3   2  15          0.92          1.17         0.67 o                         
  -2   2  15         48.87         45.06         4.38 o                         
  -1   2  15          5.10          4.42         0.74 o                         
   0   2  15          4.85          4.87         1.00 o                         
   1   2  15          4.17          5.59         1.33 o                         
   2   2  15         56.56         57.11         4.87 o                         
   3   2  15         33.76         33.40         3.67 o                         
   4   2  15          0.16          0.55         0.73 o                         
   5   2  15         10.33          9.98         2.44 o                         
  -4   3  15          1.19          1.64         1.83 o                         
  -3   3  15         10.91         10.44         1.83 o                         
  -2   3  15          0.73          1.52         0.97 o                         
  -1   3  15          9.99          7.46         1.68 o                         
   0   3  15         10.17          6.69         2.51 o                         
   1   3  15          3.73          3.20         1.04 o                         
   2   3  15          2.58          1.97         0.90 o                         
   3   3  15          2.63          3.04         1.45 o                         
   4   3  15          0.12          0.40         1.06 o                         
  -2   4  15          1.48          0.66         1.50 o                         
  -1   4  15          0.91          0.48         0.72 o                         
   0   4  15          0.31          0.20         0.76 o                         
   1   4  15          1.98          1.31         0.95 o                         
   2   4  15          0.19         -0.02         0.64 o                         
  -2  -4  16          1.45          0.71         0.97 o                         
  -1  -4  16          0.19          0.02         0.44 o                         
   0  -4  16          0.50         -0.30         0.48 o                         
   1  -4  16          3.11          3.00         1.57 o                         
  -4  -3  16          4.38          3.16         1.32 o                         
  -3  -3  16          0.43          0.52         0.47 o                         
  -2  -3  16          1.36          1.55         0.80 o                         
  -1  -3  16          1.13          0.86         0.60 o                         
   0  -3  16          1.90          2.30         1.02 o                         
   1  -3  16          1.69          1.23         0.60 o                         
   2  -3  16          0.51          0.51         0.66 o                         
   3  -3  16          0.00          0.70         0.61 o                         
   4  -3  16          6.51          6.69         2.68 o                         
  -5  -2  16          1.15          0.70         0.50 o                         
  -4  -2  16          4.53          4.09         0.76 o                         
  -3  -2  16          6.86          6.42         1.06 o                         
  -2  -2  16         12.62         13.37         1.52 o                         
  -1  -2  16         17.24         15.03         2.11 o                         
   0  -2  16          3.51          3.88         1.67 o                         
   1  -2  16          0.40          0.16         0.55 o                         
   2  -2  16          2.64          2.52         0.82 o                         
   3  -2  16          5.02          4.58         0.95 o                         
   4  -2  16          0.01          0.29         0.56 o                         
   5  -2  16          4.09          4.39         1.91 o                         
  -6  -1  16          1.97          1.95         1.72 o                         
  -5  -1  16          1.73          1.24         0.65 o                         
  -4  -1  16          1.29          1.11         0.41 o                         
  -3  -1  16          0.24          0.46         0.42 o                         
  -2  -1  16          5.28          5.04         0.61 o                         
  -1  -1  16         28.68         23.65         1.37 o                         
   0  -1  16         12.77         16.05         1.63 o                         
   1  -1  16         56.13         66.91         4.99 o                         
   2  -1  16        118.59        137.78         9.19 o                         
   3  -1  16         27.65         28.33         3.02 o                         
   4  -1  16          2.12          2.26         0.82 o                         
   5  -1  16          0.28          1.15         0.83 o                         
  -6   0  16          6.95          8.36         2.57 o                         
  -5   0  16          0.00          0.22         0.33 o                         
  -4   0  16         10.43          9.74         1.06 o                         
  -3   0  16         49.64         52.95         3.36 o                         
  -2   0  16         11.16         12.24         1.35 o                         
  -1   0  16         79.96         88.11         4.46 o                         
   0   0  16        441.01        538.09        39.27 o                         
   1   0  16         39.06         39.45         3.09 o                         
   2   0  16          1.60          2.05         0.63 o                         
   3   0  16         13.02         11.21         1.47 o                         
   4   0  16          6.25          5.05         1.38 o                         
   5   0  16         11.31          8.14         1.40 o                         
  -6   1  16          1.97          1.55         1.27 o                         
  -5   1  16          1.73          0.44         1.20 o                         
  -4   1  16          1.29          0.90         0.53 o                         
  -3   1  16          0.24          0.36         0.38 o                         
  -2   1  16          5.28          5.75         0.90 o                         
  -1   1  16         28.68         28.79         1.55 o                         
   0   1  16         12.77         13.58         1.23 o                         
   1   1  16         56.13         66.73         5.02 o                         
   2   1  16        118.59        102.46         6.06 o                         
   3   1  16         27.65         28.41         2.94 o                         
   4   1  16          2.12          2.58         1.05 o                         
   5   1  16          0.28          0.35         0.80 o                         
  -5   2  16          1.15          2.01         2.18 o                         
  -4   2  16          4.53          3.88         1.05 o                         
  -3   2  16          6.86          7.15         1.27 o                         
  -2   2  16         12.62         13.21         1.36 o                         
  -1   2  16         17.24         13.53         1.09 o                         
   0   2  16          3.51          3.09         0.76 o                         
   1   2  16          0.40          0.44         0.65 o                         
   2   2  16          2.64          2.83         0.89 o                         
   3   2  16          5.02          4.45         0.97 o                         
   4   2  16          0.01         -0.19         0.59 o                         
   5   2  16          4.09          4.09         1.66 o                         
  -4   3  16          4.38          3.20         1.64 o                         
  -3   3  16          0.43          0.15         0.45 o                         
  -2   3  16          1.36          1.20         0.97 o                         
  -1   3  16          1.13          0.93         0.66 o                         
   0   3  16          1.90          1.70         0.77 o                         
   1   3  16          1.69          1.62         0.65 o                         
   2   3  16          0.51          1.92         0.81 o                         
   3   3  16          0.00         -0.05         0.75 o                         
   4   3  16          6.51          7.75         2.86 o                         
  -2   4  16          1.45          1.80         1.54 o                         
  -1   4  16          0.19          0.59         0.60 o                         
   0   4  16          0.50          0.56         0.65 o                         
   1   4  16          3.11          2.93         1.37 o                         
  -1  -4  17          0.42         -0.35         0.83 o                         
   0  -4  17          0.33          0.72         0.63 o                         
  -4  -3  17          9.15         10.89         3.13 o                         
  -3  -3  17          2.17          2.24         0.85 o                         
  -2  -3  17          0.55          0.85         0.49 o                         
  -1  -3  17          0.70          0.14         0.57 o                         
   0  -3  17          4.14          5.14         1.13 o                         
   1  -3  17          3.09          3.52         1.40 o                         
   2  -3  17          0.13          0.57         0.94 o                         
   3  -3  17          0.41          0.45         0.75 o                         
  -5  -2  17          8.14          6.98         1.34 o                         
  -4  -2  17          3.59          2.98         0.86 o                         
  -3  -2  17          0.92          0.67         0.52 o                         
  -2  -2  17         17.83         17.07         2.74 o                         
  -1  -2  17         12.27          9.79         1.95 o                         
   0  -2  17          0.05          0.05         0.39 o                         
   1  -2  17          7.28          7.25         1.34 o                         
   2  -2  17         14.70         13.34         1.41 o                         
   3  -2  17          0.23         -0.10         0.42 o                         
   4  -2  17          0.44          0.68         0.93 o                         
  -5  -1  17          5.68          5.63         1.16 o                         
  -4  -1  17          3.70          2.67         0.69 o                         
  -3  -1  17         20.17         20.68         1.88 o                         
  -2  -1  17         54.78         53.23         3.27 o                         
  -1  -1  17         82.82         91.69         4.73 o                         
   0  -1  17         17.38         16.74         1.38 o                         
   1  -1  17         29.52         26.34         2.41 o                         
   2  -1  17         21.66         27.23         2.57 o                         
   3  -1  17          4.96          4.03         1.22 o                         
   4  -1  17         19.51         20.73         2.67 o                         
   5  -1  17          0.85          1.26         0.71 o                         
  -6   0  17          9.78         12.54         2.13 o                         
  -5   0  17          0.13          0.09         0.31 o                         
  -4   0  17          5.62          4.48         0.87 o                         
  -3   0  17          7.26          6.63         1.04 o                         
  -2   0  17          4.67          5.12         0.74 o                         
  -1   0  17         13.44         14.23         2.05 o                         
   0   0  17         12.48          9.63         1.26 o                         
   1   0  17        444.71        543.50        41.45 o                         
   2   0  17          8.18          6.28         0.82 o                         
   3   0  17          0.59          0.18         0.38 o                         
   4   0  17          0.01          0.72         0.75 o                         
   5   0  17          0.57          0.35         0.66 o                         
  -5   1  17          5.68          4.62         2.87 o                         
  -4   1  17          3.70          3.52         0.81 o                         
  -3   1  17         20.17         20.42         1.85 o                         
  -2   1  17         54.78         59.48        11.61 o                         
  -1   1  17         82.82         86.98         4.30 o                         
   0   1  17         17.38         19.98         1.99 o                         
   1   1  17         29.52         30.98         3.36 o                         
   2   1  17         21.66         18.78         1.67 o                         
   3   1  17          4.96          4.22         1.21 o                         
   4   1  17         19.51         18.67         2.25 o                         
   5   1  17          0.85          0.56         0.72 o                         
  -5   2  17          8.14          8.18         3.66 o                         
  -4   2  17          3.59          4.12         1.25 o                         
  -3   2  17          0.92          0.51         0.64 o                         
  -2   2  17         17.83         19.09         2.34 o                         
  -1   2  17         12.27         10.31         1.47 o                         
   0   2  17          0.05          0.61         0.43 o                         
   1   2  17          7.28          7.27         1.10 o                         
   2   2  17         14.70         15.50         2.26 o                         
   3   2  17          0.23          0.31         1.08 o                         
   4   2  17          0.44          1.20         0.81 o                         
  -4   3  17          9.15          5.70         4.03 o                         
  -3   3  17          2.17          3.10         1.11 o                         
  -2   3  17          0.55          0.58         0.95 o                         
  -1   3  17          0.70          1.26         0.82 o                         
   0   3  17          4.14          4.43         1.28 o                         
   1   3  17          3.09          3.50         1.23 o                         
   2   3  17          0.13          0.86         0.75 o                         
   3   3  17          0.41          1.41         0.82 o                         
  -1   4  17          0.42         -0.20         0.86 o                         
   0   4  17          0.33          0.92         1.63 o                         
  -3  -3  18          1.30          1.32         0.78 o                         
  -2  -3  18          0.06         -0.05         0.37 o                         
  -1  -3  18          0.49          0.56         0.64 o                         
   0  -3  18          0.40          0.25         0.56 o                         
   1  -3  18          3.05          4.21         1.46 o                         
   2  -3  18          2.40          2.54         1.30 o                         
   3  -3  18          0.59          0.86         1.14 o                         
  -5  -2  18          2.78          2.36         0.96 o                         
  -4  -2  18          1.09          1.20         0.58 o                         
  -3  -2  18          2.99          3.77         0.76 o                         
  -2  -2  18         12.83         12.66         3.15 o                         
  -1  -2  18         14.80         13.36         2.22 o                         
   0  -2  18          1.64          1.36         0.72 o                         
   1  -2  18          8.23          7.44         1.19 o                         
   2  -2  18          4.84          4.51         1.45 o                         
   3  -2  18          9.92          9.41         1.75 o                         
   4  -2  18          0.45          0.24         0.63 o                         
  -5  -1  18          0.61          0.86         0.70 o                         
  -4  -1  18          2.27          1.29         0.59 o                         
  -3  -1  18          8.65          7.98         1.17 o                         
  -2  -1  18         25.50         24.40         2.09 o                         
  -1  -1  18         33.16         39.89         2.64 o                         
   0  -1  18        115.88        149.20         9.86 o                         
   1  -1  18          5.56          6.63         1.32 o                         
   2  -1  18          4.23          4.07         0.73 o                         
   3  -1  18          0.14          0.06         0.37 o                         
   4  -1  18          7.37          7.69         1.73 o                         
   5  -1  18          0.05          0.44         0.50 o                         
  -5   0  18          0.04          0.18         0.38 o                         
  -4   0  18          0.44          0.73         0.47 o                         
  -3   0  18         47.19         44.80         6.09 o                         
  -2   0  18          0.93          0.62         0.34 o                         
  -1   0  18         22.20         19.28         1.43 o                         
   0   0  18        132.68        164.95        11.13 o                         
   1   0  18         44.27         46.03         7.82 o                         
   2   0  18          7.47          9.41         1.55 o                         
   3   0  18          1.96          2.08         0.59 o                         
   4   0  18          1.11          1.67         1.00 o                         
   5   0  18          0.94          1.64         1.07 o                         
  -5   1  18          0.61          0.80         1.68 o                         
  -4   1  18          2.27          1.79         0.77 o                         
  -3   1  18          8.65          7.81         1.01 o                         
  -2   1  18         25.50         28.20         5.08 o                         
  -1   1  18         33.16         38.49         2.32 o                         
   0   1  18        115.88        125.12         9.87 o                         
   1   1  18          5.56          6.24         1.49 o                         
   2   1  18          4.23          3.54         0.94 o                         
   3   1  18          0.14         -0.05         0.36 o                         
   4   1  18          7.37          6.27         1.13 o                         
   5   1  18          0.05          0.01         0.79 o                         
  -5   2  18          2.78          3.08         2.68 o                         
  -4   2  18          1.09          1.65         0.76 o                         
  -3   2  18          2.99          3.57         1.08 o                         
  -2   2  18         12.83         15.90         2.16 o                         
  -1   2  18         14.80         15.60         1.86 o                         
   0   2  18          1.64          2.03         0.60 o                         
   1   2  18          8.23          7.20         0.97 o                         
   2   2  18          4.84          5.11         1.54 o                         
   3   2  18          9.92         10.55         1.86 o                         
   4   2  18          0.45          1.04         0.88 o                         
  -3   3  18          1.30          2.16         1.14 o                         
  -2   3  18          0.06          0.19         0.52 o                         
  -1   3  18          0.49          0.02         0.59 o                         
   0   3  18          0.40          0.89         0.77 o                         
   1   3  18          3.05          3.63         1.36 o                         
   2   3  18          2.40          1.52         0.86 o                         
   3   3  18          0.59          1.29         1.26 o                         
  -3  -3  19         13.22         13.40         4.00 o                         
  -2  -3  19          2.78          3.40         1.01 o                         
  -1  -3  19          1.82          2.26         1.11 o                         
   0  -3  19          1.10          0.80         0.55 o                         
   1  -3  19          3.48          4.79         1.55 o                         
   2  -3  19          3.80          3.25         1.34 o                         
  -4  -2  19          4.03          2.51         0.78 o                         
  -3  -2  19          0.29          0.95         0.53 o                         
  -2  -2  19         22.47         20.55         5.61 o                         
  -1  -2  19         25.69         24.68         3.12 o                         
   0  -2  19          1.90          2.17         0.82 o                         
   1  -2  19          2.81          3.77         1.01 o                         
   2  -2  19          4.24          4.55         1.50 o                         
   3  -2  19          5.07          4.56         1.82 o                         
   4  -2  19          1.00          0.96         0.79 o                         
  -5  -1  19          5.06          4.38         1.15 o                         
  -4  -1  19          2.17          1.21         0.63 o                         
  -3  -1  19          1.06          1.20         0.49 o                         
  -2  -1  19          0.00         -0.24         0.36 o                         
  -1  -1  19         44.09         44.05         2.86 o                         
   0  -1  19        104.25        132.39         9.37 o                         
   1  -1  19          7.12          8.23         1.53 o                         
   2  -1  19          1.66          1.36         0.89 o                         
   3  -1  19          1.82          2.43         1.59 o                         
   4  -1  19          1.79          2.65         1.27 o                         
  -5   0  19          1.31          0.80         0.59 o                         
  -4   0  19          8.79          8.24         1.13 o                         
  -3   0  19         30.72         32.39         2.61 o                         
  -2   0  19          0.01          0.49         0.43 o                         
  -1   0  19          6.26          6.72         0.95 o                         
   0   0  19          3.41          4.43         1.16 o                         
   1   0  19         25.84         25.89         4.44 o                         
   2   0  19          0.15          0.72         0.76 o                         
   3   0  19         16.71         19.52         2.60 o                         
   4   0  19          0.00          0.01         0.62 o                         
   5   0  19          0.01          0.03         0.64 o                         
  -5   1  19          5.06          5.07         2.01 o                         
  -4   1  19          2.17          1.55         0.69 o                         
  -3   1  19          1.06          1.03         0.71 o                         
  -2   1  19          0.00          0.19         0.38 o                         
  -1   1  19         44.09         46.58         2.75 o                         
   0   1  19        104.25        112.94         8.31 o                         
   1   1  19          7.12          7.15         1.35 o                         
   2   1  19          1.66          1.01         0.71 o                         
   3   1  19          1.82          1.98         1.09 o                         
   4   1  19          1.79          2.79         1.08 o                         
  -4   2  19          4.03          3.46         1.94 o                         
  -3   2  19          0.29          0.23         0.60 o                         
  -2   2  19         22.47         25.24         2.60 o                         
  -1   2  19         25.69         28.89         2.72 o                         
   0   2  19          1.90          1.87         0.76 o                         
   1   2  19          2.81          3.67         0.96 o                         
   2   2  19          4.24          4.79         1.66 o                         
   3   2  19          5.07          4.92         1.27 o                         
   4   2  19          1.00          0.41         1.07 o                         
  -3   3  19         13.22         17.92         2.86 o                         
  -2   3  19          2.78          3.16         1.54 o                         
  -1   3  19          1.82          1.88         1.34 o                         
   0   3  19          1.10          0.84         0.83 o                         
   1   3  19          3.48          3.72         1.42 o                         
   2   3  19          3.80          4.23         1.20 o                         
  -2  -3  20         11.53         11.26         1.72 o                         
  -1  -3  20          2.27          3.85         1.45 o                         
   0  -3  20          0.47          0.62         0.54 o                         
   1  -3  20          3.65          4.39         1.63 o                         
   2  -3  20          2.25          1.33         1.01 o                         
  -4  -2  20          5.27          5.15         1.17 o                         
  -3  -2  20          2.91          2.83         0.92 o                         
  -2  -2  20         14.97         15.14         4.00 o                         
  -1  -2  20         48.05         52.72         7.75 o                         
   0  -2  20          6.70          7.94         1.78 o                         
   1  -2  20          1.84          2.24         0.93 o                         
   2  -2  20          0.00          0.58         0.89 o                         
   3  -2  20          4.30          5.59         1.84 o                         
  -5  -1  20          3.28          1.85         1.14 o                         
  -4  -1  20          7.30          6.23         1.14 o                         
  -3  -1  20          3.55          2.83         0.91 o                         
  -2  -1  20          0.37          0.27         0.44 o                         
  -1  -1  20          0.64          0.40         0.52 o                         
   0  -1  20         11.61         13.56         2.81 o                         
   1  -1  20          8.31         11.44         1.88 o                         
   2  -1  20          2.06          2.08         0.85 o                         
   3  -1  20          1.73          2.71         1.21 o                         
   4  -1  20          0.94          1.98         0.90 o                         
  -5   0  20          0.42          0.32         0.66 o                         
  -4   0  20          2.36          2.04         0.76 o                         
  -3   0  20          1.36          1.15         0.65 o                         
  -2   0  20         33.83         36.83         2.71 o                         
  -1   0  20         19.82         22.21         1.95 o                         
   0   0  20          2.92          3.23         0.81 o                         
   1   0  20          0.83          0.17         0.46 o                         
   2   0  20          1.85          2.76         1.15 o                         
   3   0  20         12.28         13.62         1.76 o                         
   4   0  20          0.22          1.55         1.17 o                         
  -5   1  20          3.28          4.05         2.52 o                         
  -4   1  20          7.30          7.09         1.34 o                         
  -3   1  20          3.55          3.54         1.07 o                         
  -2   1  20          0.37          0.86         0.59 o                         
  -1   1  20          0.64          0.27         0.58 o                         
   0   1  20         11.61         12.69         1.59 o                         
   1   1  20          8.31         10.52         1.69 o                         
   2   1  20          2.06          2.37         0.91 o                         
   3   1  20          1.73          1.36         1.15 o                         
   4   1  20          0.94          1.58         1.00 o                         
  -4   2  20          5.27         10.36         4.49 o                         
  -3   2  20          2.91          2.36         1.11 o                         
  -2   2  20         14.97         17.78         1.99 o                         
  -1   2  20         48.05         53.88         4.47 o                         
   0   2  20          6.70          6.96         1.30 o                         
   1   2  20          1.84          2.36         1.06 o                         
   2   2  20          0.00          0.11         0.88 o                         
   3   2  20          4.30          5.44         1.42 o                         
  -2   3  20         11.53         12.43         2.78 o                         
  -1   3  20          2.27          3.30         1.77 o                         
   0   3  20          0.47          0.48         0.70 o                         
   1   3  20          3.65          3.21         1.44 o                         
   2   3  20          2.25          2.65         1.40 o                         
  -2  -3  21          6.22          5.30         1.73 o                         
  -1  -3  21          5.19          4.05         0.94 o                         
   0  -3  21          0.86          1.21         0.78 o                         
   1  -3  21          3.57          4.30         1.32 o                         
  -4  -2  21          0.15          0.53         1.10 o                         
  -3  -2  21          2.46          3.60         0.90 o                         
  -2  -2  21          3.41          3.53         1.22 o                         
  -1  -2  21         19.26         20.90         2.41 o                         
   0  -2  21         10.90         12.90         2.23 o                         
   1  -2  21          0.29          0.40         0.81 o                         
   2  -2  21          1.36          1.75         1.40 o                         
   3  -2  21          4.87          7.40         1.71 o                         
  -4  -1  21         12.88         11.39         1.76 o                         
  -3  -1  21         11.23         10.98         1.69 o                         
  -2  -1  21          4.07          3.89         0.77 o                         
  -1  -1  21          2.19          2.62         0.94 o                         
   0  -1  21          1.99          1.88         1.04 o                         
   1  -1  21          0.18          0.12         0.68 o                         
   2  -1  21          4.15          5.60         1.23 o                         
   3  -1  21          2.91          3.99         1.20 o                         
   4  -1  21          2.07          2.29         1.04 o                         
  -5   0  21          0.12          0.56         0.80 o                         
  -4   0  21          0.06          0.04         0.42 o                         
  -3   0  21          3.38          2.58         0.91 o                         
  -2   0  21          1.55          1.43         0.55 o                         
  -1   0  21          4.15          5.54         0.91 o                         
   0   0  21          2.20          3.52         0.87 o                         
   1   0  21          0.00          1.45         0.99 o                         
   2   0  21          2.89          2.60         0.91 o                         
   3   0  21          3.98          4.61         1.64 o                         
   4   0  21          2.54          6.71         2.07 o                         
  -4   1  21         12.88         13.23         3.09 o                         
  -3   1  21         11.23         12.34         1.99 o                         
  -2   1  21          4.07          5.57         1.20 o                         
  -1   1  21          2.19          2.59         0.99 o                         
   0   1  21          1.99          2.30         1.06 o                         
   1   1  21          0.18          0.52         0.62 o                         
   2   1  21          4.15          5.29         1.11 o                         
   3   1  21          2.91          4.24         1.57 o                         
   4   1  21          2.07          2.69         1.19 o                         
  -4   2  21          0.15          1.30         2.36 o                         
  -3   2  21          2.46          3.54         1.01 o                         
  -2   2  21          3.41          4.18         1.13 o                         
  -1   2  21         19.26         20.58         2.32 o                         
   0   2  21         10.90         11.22         1.69 o                         
   1   2  21          0.29          0.21         0.50 o                         
   2   2  21          1.36          1.82         1.39 o                         
   3   2  21          4.87          6.66         2.25 o                         
  -2   3  21          6.22          6.29         2.18 o                         
  -1   3  21          5.19          5.18         1.91 o                         
   0   3  21          0.86          1.51         0.68 o                         
   1   3  21          3.57          4.21         1.36 o                         
  -3  -2  22          0.04          0.73         0.65 o                         
  -2  -2  22          0.43          0.41         0.50 o                         
  -1  -2  22          3.75          3.03         0.93 o                         
   0  -2  22          3.84          4.55         1.14 o                         
   1  -2  22          0.30          0.60         0.68 o                         
   2  -2  22          2.03          2.29         1.39 o                         
  -4  -1  22          0.35          0.46         0.60 o                         
  -3  -1  22          0.01          0.47         0.60 o                         
  -2  -1  22          2.14          2.64         0.81 o                         
  -1  -1  22          0.81          0.26         0.41 o                         
   0  -1  22          0.24          0.12         0.32 o                         
   1  -1  22          3.23          3.10         1.02 o                         
   2  -1  22         11.91         16.49         2.71 o                         
   3  -1  22          3.01          5.26         1.85 o                         
  -4   0  22          2.37          2.02         0.81 o                         
  -3   0  22          0.08          0.09         0.47 o                         
  -2   0  22          0.13          0.04         0.44 o                         
  -1   0  22          4.09          5.12         1.19 o                         
   0   0  22          5.86          5.06         1.10 o                         
   1   0  22          2.35          2.86         0.99 o                         
   2   0  22          2.20          4.14         1.16 o                         
   3   0  22          0.67          0.86         1.07 o                         
  -4   1  22          0.35          0.48         0.58 o                         
  -3   1  22          0.01          0.34         0.69 o                         
  -2   1  22          2.14          2.99         1.43 o                         
  -1   1  22          0.81          0.45         0.57 o                         
   0   1  22          0.24          0.41         0.61 o                         
   1   1  22          3.23          4.07         1.50 o                         
   2   1  22         11.91         16.00         2.92 o                         
   3   1  22          3.01          5.00         1.40 o                         
  -3   2  22          0.04         -0.03         0.56 o                         
  -2   2  22          0.43          0.66         0.67 o                         
  -1   2  22          3.75          3.84         1.08 o                         
   0   2  22          3.84          4.91         1.23 o                         
   1   2  22          0.30          0.52         0.67 o                         
   2   2  22          2.03          2.69         1.52 o                         
  -2  -2  23          2.85          3.68         1.06 o                         
  -1  -2  23          0.94          1.67         0.98 o                         
   0  -2  23          6.33          8.41         1.85 o                         
   1  -2  23          1.07          1.50         0.93 o                         
   2  -2  23          0.54          0.48         0.90 o                         
  -3  -1  23          0.52          0.83         0.55 o                         
  -2  -1  23          1.23          1.30         0.79 o                         
  -1  -1  23          5.60          6.75         1.22 o                         
   0  -1  23          0.93          1.61         0.83 o                         
   1  -1  23          0.06          0.25         0.79 o                         
   2  -1  23          0.27          1.16         0.86 o                         
   3  -1  23          1.40          1.42         1.01 o                         
  -4   0  23          0.36          0.56         0.68 o                         
  -3   0  23          0.00          0.57         0.50 o                         
  -2   0  23          0.61          0.67         0.66 o                         
  -1   0  23          0.00          0.13         0.57 o                         
   0   0  23          2.00          2.75         0.88 o                         
   1   0  23          4.02          5.55         1.32 o                         
   2   0  23         12.65         20.20         3.33 o                         
   3   0  23          1.64          2.32         1.16 o                         
  -3   1  23          0.52          0.89         0.88 o                         
  -2   1  23          1.23          1.08         0.98 o                         
  -1   1  23          5.60          7.40         1.92 o                         
   0   1  23          0.93          1.14         0.71 o                         
   1   1  23          0.06          0.37         0.67 o                         
   2   1  23          0.27          1.52         1.22 o                         
   3   1  23          1.40          2.16         1.40 o                         
  -2   2  23          2.85          3.68         1.22 o                         
  -1   2  23          0.94          1.99         1.11 o                         
   0   2  23          6.33          8.62         1.46 o                         
   1   2  23          1.07          1.72         1.19 o                         
   2   2  23          0.54          0.26         1.08 o                         
  -1  -2  24          1.74          2.70         1.19 o                         
   0  -2  24          0.73          1.68         0.77 o                         
  -3  -1  24          1.74          1.25         0.86 o                         
  -2  -1  24          2.29          3.30         1.14 o                         
  -1  -1  24          3.63          4.91         1.51 o                         
   0  -1  24          1.90          3.16         0.85 o                         
   1  -1  24          4.40          6.53         1.34 o                         
   2  -1  24          0.52          1.33         1.25 o                         
  -3   0  24          0.22          0.50         0.70 o                         
  -2   0  24          2.74          4.15         1.32 o                         
  -1   0  24          0.49          0.56         0.47 o                         
   0   0  24          0.04          0.74         0.80 o                         
   1   0  24          2.73          6.07         1.91 o                         
   2   0  24          0.68          1.25         0.89 o                         
  -3   1  24          1.74          1.55         0.79 o                         
  -2   1  24          2.29          3.74         1.41 o                         
  -1   1  24          3.63          7.70         1.72 o                         
   0   1  24          1.90          3.12         1.11 o                         
   1   1  24          4.40          6.97         1.41 o                         
   2   1  24          0.52          1.57         1.31 o                         
  -1   2  24          1.74          3.09         1.35 o                         
   0   2  24          0.73          1.32         1.14 o                         
  -2  -1  25          0.83          0.89         0.76 o                         
  -1  -1  25          0.43          0.66         0.72 o                         
   0  -1  25          4.25          5.27         1.40 o                         
   1  -1  25          6.95         11.03         2.45 o                         
  -2   0  25          0.47          1.12         0.82 o                         
  -1   0  25          0.25          1.94         1.12 o                         
   0   0  25          1.48          1.40         0.71 o                         
   1   0  25          0.09          0.22         0.53 o                         
   2   0  25          6.61          9.09         2.08 o                         
  -2   1  25          0.83          0.59         1.00 o                         
  -1   1  25          0.43          1.80         0.99 o                         
   0   1  25          4.25          5.98         1.43 o                         
   1   1  25          6.95         11.25         2.26 o                         
  -1   0  26         16.05         22.91         3.23 o                         
   0   0  26          0.01          0.42         0.66 o                         
                                                                                
